# Supplementary material for: Vaccination protects against COVID-associated pulmonary fibrin deposition
Source: J Virol. 2025 Nov 6;99(11):e00633-25. doi: 10.1128/jvi.00633-25 (PMC12645957; doi:10.1128/jvi.00633-25)
Supplement: Table S1 — Proteomics analysis of COVID BALF samples. [file jvi.00633-25-s0002.xlsx]

## Sheet: Table S1
	Table S1: Proteomics analysis of BALF samples
		Protein Abundance
		Vaccinated						Non-vaccinated										Convalescent				Healthy
Accession	Description	V6970	V6098	V6105	V6101	V6170	V8573	U3146	U3263	U3267	U3189	U3619	U3904	U3469	U4827	U4263	U3901	C3188	C3232	C3151	C3248	H878	H902	H906
	COVID severity clinical score	2	1	2	2	2	2	4	5	8	8	4	5	6	6	5	5
	Pulmonary Proteins
Q8IWL1	Pulmonary surfactant-associated protein A2 GN=SFTPA2	91.17	395.49	11109.7	5337.85	7331.56	1315.89	29.19	245.41	0	107.18	286.86	261.42	1071.14	451.04	1322.84	2248.73	1626.81	405.86	232.92	29.02	0	0	0
Q8IWL2	Pulmonary surfactant-associated protein A1 GN=SFTPA1	91.17	395.49	11109.7	5337.85	7331.56	1315.89	0	245.41	0	107.18	286.86	261.42	1071.14	451.04	1322.84	2248.73	1626.81	405.86	232.92	0	0	0	0
P07988	Pulmonary surfactant-associated protein B GN=SFTPB	0	178.88	133.13	69.74	158.03	70.63	214.99	107.19	64.85	51.71	167.68	68.13	283.58	642.89	627.62	456.9	398.93	23.11	19.41	53.34	501.35	61.33	0
P35247	Pulmonary surfactant-associated protein D GN=SFTPD	0	49.19	6968.81	10489	10978.4	10111.1	39.5	122.99	12.16	98.22	391.17	143.78	8623.26	8231.67	10138.5	7277.7	380.2	683.56	571.2	212.34	0	0	0
P15941	Mucin-1 GN=MUC1	100.46	122.42	32.5	59.86	16.75	30.48	41.78	63.22	898.27	31.2	212.54	94.93	51.04	157.15	0	150.26	118.35	35.17	0	237.89	1249.66	470.77	0
Q99102	Mucin-4 GN=MUC4	0	0	46.73	15.93	19.11	10.11	0	63.51	238.81	1.83	25.09	31.37	12.18	93.2	24.24	30.36	46.61	0	0	307.6	708.8	187.87	32.54
P98088	Mucin-5AC GN=MUC5AC	2608.48	1690.95	3727.72	10543.9	9914.71	13110.5	6.03	1135.09	25085.8	2129.12	2816.44	387.23	13534.3	13946.2	24236	11345.9	635.19	605.24	49.73	105.18	8421.62	7795.84	4548.66
Q9HC84	Mucin-5B GN=MUC5B	740.33	902.77	10650.6	8841.51	7255.59	6337.56	0	919.57	18403.6	626.89	7693.04	1682.89	11923	16871.5	2616.71	14310.1	1215.54	608.8	135.68	533.34	83228.3	9264.32	5962.7
Q8WXI7	Mucin-16 GN=MUC16	0	97.12	204.75	78.53	75.59	46.1	0	21.87	782.15	0	139	83	72.7	406.82	47.12	222.83	42.41	0	0	33.74	2244.95	591.7	98.09
	Common Plasma Proteins
P02768	Serum albumin GN=ALB	169678	248751	0	0	0	0	763818	367826	15555.4	300446	398995	421540	0	0	0	0	244478	469947	689508	553182	56555.7	199971	450911
P27169	Serum paraoxonase/arylesterase 1 GN=PON1	471.05	257.14	28.74	7.19	19.53	0	459.69	113.22	322.06	198.76	156.99	135.94	101.7	52.32	145.8	93.63	91.39	149.53	78.56	13.94	0	0	27.69
P00450	Ceruloplasmin GN=CP	4330.58	2459.56	125788	63702.8	38367.2	76437.7	5033.85	15057.9	3067.26	12104.5	3051.14	2271.09	10891.9	9796.37	11393.8	12674.6	4980.96	3531.73	2828.28	1351.95	5285.12	3692.77	3243.39
P02787	Serotransferrin GN=TF	40266.8	49051.4	0	0	0	0	33209.5	30173.3	1621.27	69911.5	24696	20260.1	0	0	0	0	28926.1	39874.3	39558.9	30263.8	7977.07	7018.42	22051.1
P02788	Lactotransferrin GN=LTF	106365	67637.9	0	0	0	0	7.57	14052.1	87307.5	3928.91	12439.3	3741.58	0	0	0	0	16588	16519.4	6414.46	3125.6	171890	80333.9	65955.6
P00738	Haptoglobin GN=HP	10805.3	20542.9	5811.93	5052.29	7597.48	6289.18	10050.2	46840.4	37135.8	67022.6	4720.14	9688.89	17014.5	9864.4	18346	8821.14	7768.47	5447.12	7856.33	1332.1	624.82	4470.19	19381.2
P00739	Haptoglobin-related protein GN=HPR	482.02	37.17	0	0	0	0	318.11	188.51	104.83	12422.3	576.33	2058.68	59.55	0	86.32	87.9	149.89	363.14	1904	0	0	0	203.7
P02790	Hemopexin GN=HPX	5816.31	6903.54	6821.91	10269.3	11396.2	11659.2	18877	16868.3	1522.68	21377.9	4302.89	10195.4	11020.8	8503.79	16994.2	9822.85	9504.96	12069.1	16100.9	5507.01	540.86	3822.34	6803.22
P69905	Hemoglobin subunit alpha GN=HBA1	1063.65	841.28	0	0	0	0	0	741.4	1478.86	107.18	954.46	558.79	0	0	0	0	520.94	237.11	87.25	17.26	0	10.67	341.15
P68871	Hemoglobin subunit beta GN=HBB	937.03	461.17	0	0	0	0	0	1071.87	869.79	116.42	1277.83	952.55	0	0	0	0	391.17	185.13	122	34.23	296.36	0	985.87
P02763	Alpha-1-acid glycoprotein 1 GN=ORM1	367.21	245.96	394.81	466.79	649.58	662.78	5068.81	807.49	765.72	3928.91	375.52	678.06	5078.57	6326.82	6199	4374.8	507.24	204	478.77	34.97	0	1116.47	823.71
P19652	Alpha-1-acid glycoprotein 2 GN=ORM2	170.52	138.49	1129.33	642.52	378.73	541.84	97.36	54.6	168.7	108.05	23.13	28.1	784.99	666.7	1100.76	431.35	71.74	34.18	34.01	40.93	0	91.13	0
P04217	Alpha-1B-glycoprotein GN=A1BG	178.12	170.49	276.37	560.15	721.76	488.62	3128.69	959.8	199.37	1889.34	672.82	2222.07	1340.54	1176.92	2191.86	982.28	626.05	776.13	902.09	478.76	0	362.8	755.47
P01023	Alpha-2-macroglobulin GN=A2M	1629.24	1411.45	587.62	631.54	535.62	899.84	11256.3	9569.24	5312.94	14877.9	15881.6	7630.2	1946.36	8231.67	1844.25	4507.68	3907.09	2983.45	3124.05	1346.99	296.36	451.34	3559.82
A8K2U0	Alpha-2-macroglobulin-like protein 1 GN=A2ML1	1097.42	732.28	20.02	13.29	0	10.4	0	52.01	816.11	215.22	100.92	308.8	0	0	0	74.72	1288.65	260.25	97.6	0	150.41	3.41	19.88
P02765	Alpha-2-HS-glycoprotein GN=AHSG	155.33	119.07	559.16	993.98	1413.13	667.62	2831.55	177.3	110.64	528.67	644.13	1764.59	1907.69	1591.91	2008.4	1625.22	212.03	858.01	201.49	1034.43	101.75	159.8	194.8
P25311	Zinc-alpha-2-glycoprotein GN=AZGP1	287.86	264.12	108.34	214.17	227.16	264.15	76.55	35.06	1325.5	194.71	26.86	0	627.73	487.1	353.4	916.87	246.31	32.36	0	6.92	321.06	371.44	234.35
P02647	Apolipoprotein A-I GN=APOA1	208.51	135.83	273.61	448.67	516.63	328.49	475.42	48.28	147.89	51.71	51.11	24.34	406.03	426.55	653.7	438.5	279.67	16.95	14.55	12.7	271.66	0	0
P06727	Apolipoprotein A-IV GN=APOA4	0	0	2.4	3.61	14.47	25.98	73.59	0	0	39	53.2	39.21	52.46	145.58	36.79	120.61	13.25	8.08	0	0	0	0	0
P04114	Apolipoprotein B-100 GN=APOB	0	51.01	1138.51	1114.8	535.62	619.24	92.81	531.62	0	355.34	70.93	258.15	242.33	176.88	280.02	295.4	0	109.65	20.33	16.1	0	21.81	179.96
P05090	Apolipoprotein D GN=APOD	190.78	85.67	37.28	52.55	2.36	4.82	0	0	306.73	27.76	24.51	54.57	195.92	174.16	21.82	192.16	43.14	22.61	24.4	0	0	0	0
P02649	Apolipoprotein E GN=APOE	478.64	297.66	0	0	9.23	9.19	27.97	0	361.5	0	11.76	0	39.44	15.58	45.19	30.46	97.79	53.4	20.52	0	0	0	5.83
P02749	Beta-2-glycoprotein 1 GN=APOH	574.03	1774.8	165.27	340.48	295.92	246.25	665.94	185.64	992.48	690.45	139.78	249.98	678	416.35	589	480.41	1110.43	311.52	147.88	126.27	0	209.91	353.02
P02751	Fibronectin GN=FN1	703.19	1607.1	148.74	263.6	554.62	298.49	2062.48	4454.15	2179.95	4535.58	4068.18	7711.9	3248.22	396.62	3727.13	2545.15	1233.82	2235.81	6932.05	558.14	116.32	235.39	350.05
P11684	Uteroglobin GN=SCGB1A1	130	73.93	102.83	47.34	0	67.25	0	2218.45	198.28	823.34	1202.2	833.28	0	106.13	17.86	69	133.43	225.72	77.27	0	115.58	0	0
P03952	Plasma kallikrein GN=KLKB1	55.21	251.55	21.76	19	25.79	10.59	183.52	316.1	236.62	273.87	284.25	269.59	100.15	104.77	126.49	64.29	126.12	222.16	75.98	44.66	0	0	25.12
P49862	Kallikrein-7 GN=KLK7	415.33	610.7	0	0	0	0	0	0	628.79	537.34	111.61	64.7	0	0	0	0	155.83	167.33	100.56	0	0	0	24.23
P04275	von Willebrand factor GN=VWF	0	0	0	0	0	0	14.55	0	0	75.4	14.76	7.14	0	0	0	0	0	0	0	0	0	0	0
	Coagulation Factors
P00742	Coagulation factor X GN=F10	0	0	0	0	0	0	0	147.13	11.17	173.33	0	32.51	0	0	0	0	15.77	0	0	0	0	0	0
P00748	Coagulation factor XII GN=F12	368.06	532.44	35.9	115.32	175.88	99.66	372.3	419.55	14.68	1034.23	372.92	620.87	341.58	202.73	487.62	223.85	183.24	537.59	317.95	62.51	0	53.77	93.24
P05160	Coagulation factor XIII B chain GN=F13B	30.98	41.09	0	0	0	0	20.62	99.43	28.04	57.49	73.02	26.14	0	0	0	0	14.53	39.52	38.45	0	0	0	29.07
P02671	Fibrinogen alpha chain GN=FGA	543.64	1172.48	74	188.91	337.71	10.35	2184.83	5776.02	589.35	10400.1	4120.34	2859.28	872.64	413.62	1149.04	892.34	699.16	1185.55	998.22	466.36	33.34	168.23	56.56
P02675	Fibrinogen beta chain GN=FGB	155.33	153.72	1037.52	1350.94	1887.97	996.59	3181.12	6494.44	147.89	4015.58	2430.48	1650.22	2217.04	3850.52	2645.68	4323.69	744.86	605.24	441.8	367.14	0	1768.64	2145.78
P02679	Fibrinogen gamma chain GN=FGG	221.17	363.34	3801.17	11093.1	10294.6	13545.9	4492.02	20144.2	1039.58	8695.6	4824.45	2924.64	17014.5	17143.6	29643.2	13901.2	1763.9	847.33	606.32	570.55	117.07	2181.11	3520.27
P00734	Prothrombin GN=F2	26.76	30.6	101	154.86	220.71	100.14	431.73	231.9	55.1	676	863.19	382.33	380.25	108.85	502.1	278.02	680.88	1021.78	148.81	94.01	0	0	0
P00747	Plasminogen GN=PLG	2794.19	1034.13	192.81	218.57	349.1	368.64	386.28	689.67	1676.04	4275.58	4954.84	1163.32	620	670.78	607.35	313.8	415.84	736.96	168.22	150.58	72.86	124.6	163.16
P01008	Antithrombin-III GN=SERPINC1	175.59	125.21	0	0	0	0	2534.41	1120.72	241	2048.23	417.25	1666.55	0	0	0	0	368.77	929.21	563.81	406.82	68.16	442.7	236.33
P05120	Plasminogen activator inhibitor 2 GN=SERPINB2	236.37	261.33	0	0	0	0	0	0	356.02	14.5	11.68	0	0	0	0	0	112.87	56.61	23.29	0	0	0	19.58
P08697	Alpha-2-antiplasmin GN=SERPINF2	0	0	0	24.38	35.56	7.01	508.63	254.32	23.88	730.89	94.66	375.79	404.74	79.6	463.48	264.74	55.75	97.19	105.37	60.52	0	0	0
	Complement Factors
P02745	Complement C1q subcomponent subunit A GN=C1QA	0	73.51	6.14	10.32	7.75	5.27	148.39	118.11	219.09	522.89	257.65	401.93	22.04	24.9	61.99	18.4	114.24	118.2	85.03	0	0	0	0
P02746	Complement C1q subcomponent subunit B GN=C1QB	1620.8	1390.49	50.04	131.25	113.2	73.53	319.86	1781.66	924.56	155.13	263.39	210.77	132.76	214.98	248.15	151.28	511.81	318.64	244.01	57.05	62.73	0	0
P02747	Complement C1q subcomponent subunit C GN=C1QC	112.27	55.34	276.37	154.31	140.17	61.92	513.87	112.65	170.89	502.67	537.21	913.34	183.03	448.32	333.12	195.23	137.09	164.84	99.08	74.42	243.51	53.13	92.85
P00736	Complement C1r subcomponent GN=C1R	0	10.98	2.52	8.79	0	6.43	128.64	141.1	0	1063.12	62.85	168.29	37.9	29.8	83.04	29.54	211.12	149.17	24.59	34.23	0	22.24	95.03
Q9NZP8	Complement C1r subcomponent-like protein GN=C1RL	0	0	16.71	39.27	90.79	27.96	60.47	14.51	0	79.16	4.22	31.04	224.28	65.99	194.08	190.12	34.64	5.38	9.61	0	0	0	0
P09871	Complement C1s subcomponent GN=C1S	297.99	334	164.35	302.04	251.86	397.19	93.86	223.28	106.92	1054.45	160.12	127.93	163.7	81.64	180.56	112.44	165.88	122.83	20.7	12.73	0	0	71.1
P06681	Complement C2 GN=C2	283.64	419.24	867.66	522.8	490.04	532.16	297.14	350.58	100.89	2074.23	299.9	142.64	224.28	351.72	359.19	292.33	461.54	452.15	626.66	250.54	195.6	144.26	112.73
P01024	Complement C3 GN=C3	6297.49	8957.83	91815.7	130151	155368	149973	6659.37	12500.4	4819.99	20540.1	4198.58	4868.95	117039	110889	156423	108348	6214.78	6301.57	7763.9	4192.27	8248.74	7558.3	5725.38
P0C0L4	Complement C4-A GN=C4A	414.49	343.78	1744.5	2372.38	3753.15	2438.27	318.11	116.38	59.92	2559.57	266	95.09	2461.95	1945.67	2626.37	1574.11	388.88	252.06	500.96	84.34	59.28	74.5	51.52
P0C0L5	Complement C4-B GN=C4B	260	519.86	686.78	571.13	706.57	343.97	1747.87	379.32	0	1389.56	58.41	111.43	304.2	546.28	665.28	345.49	584.92	157.36	428.86	45.89	86.44	135.83	41.53
P01031	Complement C5 GN=C5	342.73	417.85	0	0	0	0	452.7	1393.72	291.39	1794.01	445.94	263.05	0	0	0	0	380.2	268.44	369.71	120.31	33.34	76.23	158.21
P13671	Complement component C6 GN=C6	119.03	251.55	8740.85	7468.6	3768.35	6385.93	81.46	1137.96	47.43	1103.56	196.11	194.43	2513.51	2381.06	3379.52	3117.55	286.98	168.4	126.07	164.47	802.64	347.68	50.23
P10643	Complement component C7 GN=C7	352.86	395.49	179.04	174.63	153.85	133.04	244.71	276.16	44.58	1889.34	704.11	1058.75	386.69	336.07	340.85	267.8	289.26	583.87	828.15	144.12	59.28	50.54	0
P07357	Complement component C8 alpha chain GN=C8A	67.53	130.38	347.98	465.69	691.37	389.45	115.53	1238.54	25.74	855.12	198.98	148.03	337.71	221.1	621.83	320.95	161.77	154.51	223.67	75.91	0	17.66	58.34
P07358	Complement component C8 beta chain GN=C8B	339.36	378.72	26.44	19.61	105.23	68.21	94.21	939.68	542.25	999.56	370.31	271.22	132.76	84.36	191.18	147.19	241.74	275.2	244.01	119.32	0	0	67.14
P07360	Complement component C8 gamma chain GN=C8G	0	0	1413.96	3338.9	3950.69	3797.7	35.31	88.22	32.43	112.96	18.8	71.4	5297.7	4898.18	6730.07	3853.5	0	85.09	38.45	0	0	0	0
P02748	Complement component C9 GN=C9	113.12	231.98	991.61	637.03	467.24	575.7	831.98	1965.57	55.54	4564.47	357.27	521.21	614.84	195.93	685.56	486.54	507.24	238.89	534.23	92.53	95.83	35.2	69.52
P08174	Complement decay-accelerating factor GN=CD55	321.63	356.36	93.65	86.22	70.28	33.43	9.97	119.54	73.61	320.67	297.29	88.56	0	17.76	0	27.09	644.33	255.98	543.47	38.7	88.17	128.71	0
P00751	Complement factor B GN=CFB	1063.65	2194.04	357.16	763.34	839.52	449.92	2569.37	8074.94	249.76	11006.7	1530.78	1196	1288.98	1843.62	1709.07	964.91	3696.88	2349.74	1689.57	1044.35	1123.71	3196.09	1236.05
P08603	Complement factor H GN=CFH	30390	35076.7	97.32	60.41	114.34	96.76	1527.64	3936.89	51376.7	6962.26	3442.31	1212.34	531.06	761.94	430.65	659.29	9961.92	6194.76	1844.85	553.18	1360.79	483.73	898.86
Q03591	Complement factor H-related protein 1 GN=CFHR1	0	0	241.48	511.27	410.26	0	117.1	71.55	0	704.89	51.9	99.34	3286.89	2074.93	4654.08	4936.98	176.85	23.89	39.37	90.54	0	101.71	79.9
P05156	Complement factor I GN=CFI	417.86	354.96	172.61	229.55	281.87	324.13	323.35	663.81	330.83	1181.56	209.41	191.16	282.29	363.96	414.23	316.87	475.25	349.26	512.05	142.39	96.32	224.59	203.7
P02741	C-reactive protein GN=CRP	13.17	10.62	0	0	0	0	106.27	6149.6	11830.9	8291.16	156.73	52.61	0	0	0	0	341.36	12.07	88.18	0	0	0	0
P02743	Serum amyloid P-component GN=APCS	388.32	99.22	3534.9	642.52	233.62	421.86	127.59	925.31	644.13	1482.01	163.25	303.9	235.88	276.2	367.88	173.77	116.53	152.73	43.07	24.71	0	155.7	397.52
	SERPINS
Q9UK55	SERPINA10	0	0	0	0	0	0	6.49	0	0	103.13	3.99	0	0	0	0	0	0	6.52	2.81	0	0	0	0
P29622	SERPINA4	21.27	64	111.1	183.97	203.99	279.14	97.71	38.79	0	138.09	103.01	137.9	772.1	877.59	731.91	1032.37	44.23	154.87	90.02	65.24	0	52.26	38.96
P08185	SERPINA6	0	0	0	10.49	82.43	36.57	218.48	0	0	0	0	0	320.96	120.41	386.23	182.96	0	0	0	0	0	0	0
P05543	SERPINA7	37.57	31.3	28	63.15	93.83	28.45	950.84	154.89	7.25	92.73	61.54	77.28	130.19	126.54	104.28	71.96	86.37	98.97	43.07	87.07	0	0	54.58
Q8IW75	Serpin A12 GN=SERPINA12	349.49	334	0	0	0	0	0	3793.21	566.35	28.51	25.32	0	0	0	0	0	119.73	139.2	19.22	0	0	0	78.81
P30740	SERPINB1	506.5	447.19	902.55	955.54	1143.42	512.81	40.03	1439.7	548.82	141.85	339.02	217.31	1624.11	1782.39	1680.1	2361.16	744.86	115.71	132.17	260.47	916.25	5441.97	4172.9
Q96P63	Serpin B12 GN=SERPINB12	4642.92	5226.56	690.45	359.15	509.03	280.59	0	79.31	4896.67	237.47	276.43	11.37	293.89	385.05	480.86	272.91	1503.43	704.92	179.31	7.52	390.21	46.22	284.79
P29508	Serpin B3 GN=SERPINB3	3182.51	2585.33	862.15	587.6	809.13	371.55	0	764.39	1873.22	288.02	1147.44	1388.8	2848.64	2789.24	4740.98	4671.22	2216.3	455.71	297.62	125.03	1753.47	492.37	350.05
P48594	Serpin B4 GN=SERPINB4	928.58	617.68	0	0	0	0	0	48.28	733.95	95.91	91.27	99.99	0	0	0	0	404.42	171.6	82.26	0	0	54.21	0
P35237	Serpin B6 GN=SERPINB6	147.73	96.71	16802.3	21527.2	25641.5	26753.2	0	17.47	0	144.73	57.11	138.88	17530.1	17279.7	26939.6	16354.4	86.82	0	6.82	43.41	387.74	310.97	145.36
O75635	Serpin B7 GN=SERPINB7	386.63	276.7	0	0	0	0	0	0	364.79	7.6	10.59	0	0	0	0	0	90.94	91.14	6.23	0	0	5.92	20.86
P50452	Serpin B8 GN=SERPINB8	219.48	219.4	0	0	0	0	0	0	223.47	0	10.67	0	0	0	0	0	79.06	40.94	27.36	0	0	41.9	10.48
P05546	SERPIND1	759.75	872.03	225.87	266.34	657.18	201.74	256.94	1979.94	699.99	1684.23	526.78	833.28	809.48	466.69	696.18	470.19	393.91	662.2	218.13	147.85	0	63.06	249.19
P36955	SERPINF1	1738.98	0	12119.7	13179.9	9230.93	9095.12	297.14	65.81	602.5	609.56	396.39	73.03	14565.5	18912.4	4248.54	12163.6	831.68	580.31	48.99	219.04	9335.4	799.02	22.35
P05155	SERPING1	624.68	475.14	1147.7	1631.01	1705.63	938.54	1922.65	1310.38	156.65	4651.14	1212.63	2075.02	1495.21	2279.02	2133.92	1512.78	1005.33	811.73	1044.43	267.91	563.09	162.18	69.21
	Immunoglobulins
P0DOX2	Immunoglobulin alpha-2 heavy chain	0	0	2249.48	851.2	509.03	561.19	0	0	0	0	0	0	1051.81	2299.43	325.4	1032.37	0	0	0	0	0	0	0
P0DOX3	Immunoglobulin delta heavy chain	0	0	144.15	107.64	192.22	53.7	0	0	0	0	0	0	513.01	312.26	131.32	236.12	0	0	0	0	0	0	0
P0DOX4	Immunoglobulin epsilon heavy chain	0	0	165.27	277.33	240.08	173.68	0	0	0	0	0	0	207.53	145.58	171.87	282.11	0	0	0	0	0	0	0
P0DOX5	Immunoglobulin gamma-1 heavy chain	0	0	16067.8	25591	25109.7	20173.8	0	0	0	0	0	0	83912.4	52519.4	38719.6	94651	0	0	0	0	0	0	0
P01876	Immunoglobulin heavy constant alpha 1 GN=IGHA1	27604.3	24316.1	43337	37727.4	30086	31204	2412.05	4712.78	8161.11	66733.7	39899.5	39866.6	49754.5	56261.1	19021.9	42419.2	69002.3	40942.4	22367.4	67969.4	93354	116830	51914.1
P01877	Immunoglobulin heavy constant alpha 2 GN=IGHA2	1080.53	865.04	0	0	0	0	124.44	525.88	1070.26	1279.78	1181.34	2303.77	0	0	0	0	2120.34	2809	939.06	1991.95	6297.69	6456.95	3797.14
P01880	Immunoglobulin heavy constant delta GN=IGHD	0	229.19	0	0	0	0	0	0	85.55	372.67	5.42	51.47	0	0	0	0	76.77	0	83.37	95.76	0	289.37	0
P01854	Immunoglobulin heavy constant epsilon GN=IGHE	117.34	105.09	0	0	0	0	0	0	171.99	1060.23	738.01	632.31	0	0	0	0	249.05	225.36	268.04	0	0	0	0
P01857	Immunoglobulin heavy constant gamma 1 GN=IGHG1	21019.8	26971.3	0	0	0	0	36705.2	74427.4	42832.2	87822.7	202627	142147	0	0	0	0	83625.3	107518	23846.3	193986	8569.8	66729	76832.8
P01859	Immunoglobulin heavy constant gamma 2 GN=IGHG2	4558.5	754.64	16526.8	11697.1	12231.9	19690	5890.31	1652.35	1095.45	10197.8	1937.6	18299.4	16756.7	11293	15738.9	12572.4	4519.42	6159.16	2384.63	8434.17	644.59	5657.93	15524.8
P01860	Immunoglobulin heavy constant gamma 3 GN=IGHG3	2422.76	2780.98	309.42	680.96	1143.42	466.37	1094.16	4913.93	6375.53	10977.8	4328.97	8463.48	4202.07	1163.32	1129.72	1778.54	11241.4	7334.03	13790.2	11931.9	318.58	4664.55	15327
P01861	Immunoglobulin heavy constant gamma 4 GN=IGHG4	1013	2026.34	3277.82	3355.38	6381.88	5611.88	209.75	120.41	2103.27	1158.45	1301.3	2369.12	3776.7	2394.67	4412.69	4098.82	3070.83	3289.63	879.91	2480.64	185.96	1105.67	1067.95
P01871	Immunoglobulin heavy constant mu GN=IGHM	1831.84	707.12	4857.05	8896.42	10522.5	6579.45	302.38	31035.4	105.16	1510.9	8188.53	16992.3	5748.84	20205	5494.13	9925.06	1174.41	4414.66	972.34	1619.85	7137.39	6910.45	6911.98
A0A0C4DH31	Immunoglobulin heavy variable 1-18 GN=IGHV1-18	0	0	344.31	464.59	634.39	507.97	83.72	735.65	43.49	64.13	142.13	379.06	1611.22	945.62	622.8	1819.42	170.91	204.36	0	88.81	0	68.67	107.79
P23083	Immunoglobulin heavy variable 1-2 GN=IGHV1-2	19.16	19.01	8428.68	5546.54	3335.29	5321.61	0	112.93	24.43	193.85	231.57	663.35	1933.47	1666.74	1989.09	1972.75	433.66	1552.25	0	300.16	0	0	277.86
A0A0C4DH33	Immunoglobulin heavy variable 1-24 GN=IGHV1-24	0	0	0	0	0	0	0	83.91	4.58	0	66.24	323.51	192.06	276.88	0	372.06	85.91	178.72	1.65	54.33	0	0	0
A0A0C4DH29	Immunoglobulin heavy variable 1-3 GN=IGHV1-3	43.56	0	0	0	11.09	6.24	5.59	175.29	9.69	5.32	83.45	0	81.46	47.89	0	66.95	33.27	0	5.69	96	45.2	0	76.34
P01743	Immunoglobulin heavy variable 1-46 GN=IGHV1-46	24.9	18.03	292.89	818.25	25.07	9.39	12.08	158.63	27.17	0	23.73	3.22	179.17	972.83	0	197.27	159.48	71.2	0	24.81	214.37	449.18	178.98
P01742	Immunoglobulin heavy variable 1-69 GN=IGHV1-69	0	0	28.37	8.95	37.65	35.61	1.44	0	0	178.53	279.04	238.55	402.16	245.59	189.25	649.06	0	448.59	40.3	60.03	0	0	31.35
A0A0B4J2H0	Immunoglobulin heavy variable 1-69D GN=IGHV1-69D	140.13	0	0	0	0	0	1.44	902.32	37.46	0	0	0	0	0	0	0	81.8	0	0	0	0	0	27.19
P0DP01	Immunoglobulin heavy variable 1-8 GN=IGHV1-8	84.42	0	8.09	0	5.93	5.08	0	186.79	3.88	18.75	0	0	24.75	70.07	11.78	0	196.04	128.88	2.61	48.37	0	58.74	158.21
A0A0B4J1V2	Immunoglobulin heavy variable 2-26 GN=IGHV2-26	0	0	205.67	274.03	209.31	125.3	0	88.51	19.72	97.07	117.09	92.48	473.05	157.83	101.39	408.86	2092.92	55.54	78.56	217.8	0	183.34	123.6
P01817	Immunoglobulin heavy variable 2-5 GN=IGHV2-5	0	0	0	0	0	0	0	94.26	0.86	6.5	1.21	25.65	33.13	7.42	0	12.47	208.38	21.11	1.48	60.03	0	0	0
P01814	Immunoglobulin heavy variable 2-70 GN=IGHV2-70	0	0	0	0	0	6.63	0	121.27	0	0	0	0	198.5	10.95	0	33.83	0	0	0	0	0	0	0
A0A0C4DH43	Immunoglobulin heavy variable 2-70D GN=IGHV2-70D	267.6	475.14	238.72	348.72	429.26	267.05	253.44	2120.75	490.76	704.89	425.07	0	2526.4	507.51	717.42	586.71	859.1	1295.92	38.45	307.6	0	0	0
P01766	Immunoglobulin heavy variable 3-13 GN=IGHV3-13	0	0	0	0	0	0	26.4	310.35	211.42	205.69	208.36	531.01	0	0	0	0	621.48	169.47	46.95	141.64	47.17	109.91	0
A0A0B4J1V0	Immunoglobulin heavy variable 3-15 GN=IGHV3-15	144.35	64.28	841.03	1576.09	710.36	648.27	7.45	991.41	529.1	163.22	260.78	401.93	1340.54	1721.17	691.35	1441.23	1242.96	459.27	77.64	158.01	148.92	83.57	296.65
A0A0B4J1V1	Immunoglobulin heavy variable 3-21 GN=IGHV3-21	0	0	0	0	0	0	0	0	27.71	0	8.55	0	0	0	0	0	116.98	49.49	0	0	0	0	115.69
P01764	Immunoglobulin heavy variable 3-23 GN=IGHV3-23	400.14	489.12	9.13	2.16	0	0	653.71	1813.27	2333.31	1640.9	1692.47	661.72	108.02	71.43	0	139.01	1786.75	1189.11	360.47	21.41	1244.72	0	26.89
P01768	Immunoglobulin heavy variable 3-30 GN=IGHV3-30	0	0	63.72	97.2	130.3	25.54	0	0	0	0	0	0	689.6	891.2	111.04	1287.91	0	0	0	57.55	1244.72	766.63	83.36
P0DP02	Immunoglobulin heavy variable 3-30-3 GN=IGHV3-30-3	12.07	12.14	0	0	0	0	0	1428.2	49.3	10.2	81.1	285.93	90.87	0	0	79.42	85	111.43	0	71.2	0	0	0
P01772	Immunoglobulin heavy variable 3-33 GN=IGHV3-33	47.44	13.33	0	0	0	0	4.14	867.84	185.13	26.49	149.95	344.75	0	0	0	0	149.89	166.26	0	0	0	0	0
A0A0B4J1X8	Immunoglobulin heavy variable 3-43 GN=IGHV3-43	0	0	0	0	0	0	0	0	5.5	127.11	95.19	0	0	0	0	0	397.11	83.31	0	134.45	80.26	200.83	333.24
P0DP04	Immunoglobulin heavy variable 3-43D GN=IGHV3-43D	509.88	342.38	23.69	19.28	45.58	20.9	0	167.25	1172.13	904.23	683.25	168.29	104.28	137.42	60.45	77.27	2476.77	918.53	68.03	0	0	0	0
A0A0A0MS15	Immunoglobulin heavy variable 3-49 GN=IGHV3-49	111.43	71.97	93.65	105.99	139.03	99.18	33.03	277.02	32.64	223.31	273.82	117.8	564.57	433.35	155.46	573.43	635.19	391.62	0	865.74	126.2	459.98	927.53
P01767	Immunoglobulin heavy variable 3-53 GN=IGHV3-53	0	0	3.91	0	8.28	9.05	5.83	0	24.98	49.11	0	52.61	43.31	24.76	0	55.09	182.33	48.77	0	42.17	0	0	0
A0A075B6Q5	Immunoglobulin heavy variable 3-64 GN=IGHV3-64	0	0	0	0	11.32	14.56	0	0	0	0	0	0	101.31	53.81	0	111.41	0	0	0	0	0	0	80.89
A0A0J9YX35	Immunoglobulin heavy variable 3-64D GN=IGHV3-64D	51.92	32.98	54.91	0	65.34	64.83	25.87	0	105.16	189.51	1775.92	7.7	277.13	166.67	55.91	495.74	137.09	50.55	5.42	369.61	142.5	0	669.44
A0A0C4DH42	Immunoglobulin heavy variable 3-66 GN=IGHV3-66	0	0	0	0	0	0	0	0	24.98	49.11	0	52.61	0	0	0	0	182.33	48.77	0	0	0	0	0
P01780	Immunoglobulin heavy variable 3-7 GN=IGHV3-7	425.46	342.38	1166.06	763.34	1348.55	1151.4	218.48	454.04	2070.4	1193.12	1577.73	803.87	2487.73	2775.64	1033.17	3046	2198.02	1808.59	279.13	2448.39	735.97	1900.37	2926.96
A0A0B4J1Y9	Immunoglobulin heavy variable 3-72 GN=IGHV3-72	2616.92	1816.72	144.15	63.7	100.67	29.9	128.64	0	2563.36	1331.79	769.3	202.6	33.13	185.04	31.96	113.46	1795.89	1142.83	358.62	463.88	65.45	186.8	138.44
A0A0B4J1V6	Immunoglobulin heavy variable 3-73 GN=IGHV3-73	0	14.53	41.41	0	16.56	0	11.07	36.78	12.82	36.11	201.06	114.21	0	51.43	0	77.99	88.65	107.52	0	25.8	0	0	713.94
A0A0B4J1X5	Immunoglobulin heavy variable 3-74 GN=IGHV3-74	0	0	357.16	435.49	398.87	393.32	201.01	505.76	54.44	13.17	34.94	97.87	864.9	1925.26	674.94	925.04	23.99	29.69	0	878.15	0	1917.65	69.02
P01782	Immunoglobulin heavy variable 3-9 GN=IGHV3-9	0	0	23.69	19.28	45.58	20.9	145.08	0	0	0	0	0	104.28	137.42	60.45	77.27	0	0	0	1193.18	1348.45	464.3	894.9
A0A0C4DH34	Immunoglobulin heavy variable 4-28 GN=IGHV4-28	0	0	653.73	440.43	421.66	475.56	0	0	156.65	224.18	257.65	277.76	782.41	1000.05	688.46	1482.12	415.38	416.54	61	910.39	0	0	462.78
P0DP06	Immunoglobulin heavy variable 4-30-4 GN=IGHV4-30-4	0	0	0	0	0	0	0	0	0	0	0	0	42.15	36.53	93.27	87.9	0	0	0	0	1121.24	0	0
P06331	Immunoglobulin heavy variable 4-34 GN=IGHV4-34	0	0	0	37.95	14.59	0	0	887.96	384.5	99.96	659.78	1449.25	326.11	210.21	12.46	854.52	376.09	316.15	0	94.01	1121.24	0	89
P0DP08	Immunoglobulin heavy variable 4-38-2 GN=IGHV4-38-2	0	0	0	37.95	14.59	0	0	0	0	0	0	0	326.11	210.21	12.46	854.52	0	0	0	5.85	1121.24	58.09	45.69
P01824	Immunoglobulin heavy variable 4-39 GN=IGHV4-39	0	0	0	0	0	0	0	134.77	0	0	0	0	68.57	11.02	0	293.36	181.42	34.04	0	0	0	0	0
A0A075B6R2	Immunoglobulin heavy variable 4-4 GN=IGHV4-4	485.4	737.87	0	0	0	0	0	643.7	974.95	800.23	714.54	238.55	0	0	0	0	950.5	146.32	332.74	0	0	0	239.3
P01825	Immunoglobulin heavy variable 4-59 GN=IGHV4-59	0	0	0	0	0	0	0	0	0	0	0	0	23.33	2.46	0	68.08	0	0	0	0	0	0	0
A0A0C4DH41	Immunoglobulin heavy variable 4-61 GN=IGHV4-61	0	0	0	0	0	0	0	0	0	0	0	0	23.33	2.46	0	68.08	0	0	0	0	0	0	0
A0A0J9YXX1	Immunoglobulin heavy variable 5-10-1 GN=IGHV5-10-1	0	0	110.18	88.96	121.56	109.82	260.44	0	0	0	93.1	222.21	616.13	1353.8	192.15	666.44	0	0	49.54	0	330.94	0	0
A0A0C4DH38	Immunoglobulin heavy variable 5-51 GN=IGHV5-51	55.72	59.95	67.12	71.94	63.44	47.6	57.33	5.23	142.41	164.67	216.97	178.09	335.13	109.53	48.95	314.82	566.64	296.92	305.01	699.54	105.21	237.54	693.18
A0A0B4J1U7	Immunoglobulin heavy variable 6-1 GN=IGHV6-1	0	26.27	897.04	554.65	417.86	537	0	68.97	36.81	7.97	58.94	66.17	1033.76	748.33	603.49	1165.25	25.64	25.28	13.92	1002.18	0	3800.75	0
A0A0J9YVY3	Immunoglobulin heavy variable 7-4-1 GN=IGHV7-4-1	0	0	1.18	2.03	2.37	1.89	0	0	0	0	0	0	4.29	57.55	0	0	0	0	0	0	0	0	0
P01591	Immunoglobulin J chain GN=JCHAIN	125.78	169.09	1147.7	2372.38	3479.64	2481.81	0	20.4	501.72	95.62	464.19	544.08	3467.35	5503.65	3958.86	3178.88	1256.66	690.68	332.74	171.91	303.77	2397.06	256.11
P01834	Immunoglobulin kappa constant GN=IGKC	9961.17	7378.68	5352.85	4332.89	6419.87	5321.61	19051.8	9310.61	20375.4	20944.6	20836.4	58166	12361.3	13333.9	8468.11	17069.9	42406.7	39874.3	14991.7	40682.4	23215	52692.1	26797.5
P0DOX7	Immunoglobulin kappa light chain	0	0	9824.28	5217.04	2438.79	5950.53	0	0	0	0	0	0	1353.43	1625.92	1342.15	1860.31	0	0	0	0	0	0	0
A0A0C4DH73	Immunoglobulin kappa variable 1-12 GN=IGKV1-12	0	0	3.02	8.18	8.55	8.95	0	0	0	12.51	29.47	105.22	80.82	44.7	29.84	180.92	29.06	293.01	0	0	0	0	0
P04430	Immunoglobulin kappa variable 1-16 GN=IGKV1-16	0	0	263.51	331.14	463.45	139.81	0	115.23	0	0	85.8	161.75	301.62	625.88	529.14	435.44	50.27	40.59	0	23.35	0	0	0
P01599	Immunoglobulin kappa variable 1-17 GN=IGKV1-17	0	0	19.28	0	20.55	31.54	18.53	0	74.49	10.69	21.28	39.54	246.19	134.7	28.68	206.47	125.21	326.83	29.95	0	0	109.91	97.6
A0A075B6S5	Immunoglobulin kappa variable 1-27 GN=IGKV1-27	0	0	101	96.65	0	71.6	0	0	0	0	0	0	253.93	693.91	168.01	421.13	0	0	0	0	0	0	0
P01602	Immunoglobulin kappa variable 1-5 GN=IGKV1-5	133.38	84.13	8.54	0	41.79	15.09	206.25	807.49	440.37	265.78	144.73	1450.88	273.26	263.28	112.97	759.46	380.66	480.63	305.01	416.75	0	295.86	0
A0A0C4DH72	Immunoglobulin kappa variable 1-6 GN=IGKV1-6	0	0	0	0	64.2	0	0	0	0	0	0	0	436.96	319.74	84.1	388.42	0	0	0	76.65	0	39.95	83.06
A0A0C4DH67	Immunoglobulin kappa variable 1-8 GN=IGKV1-8	0	0	13.31	0	23.67	14.56	180.03	129.03	87.53	102.85	56.33	650.28	158.54	95.24	24.62	453.83	292	294.43	115.35	0	0	0	194.8
A0A0C4DH69	Immunoglobulin kappa variable 1-9 GN=IGKV1-9	0	0	0	0	0	0	0	129.03	87.53	102.85	56.33	650.28	0	0	0	0	292	294.43	115.35	0	0	0	0
P01611	Immunoglobulin kappa variable 1D-12 GN=IGKV1D-12	0	0	3.02	8.18	8.55	8.95	0	0	0	12.51	29.47	105.22	80.82	44.7	29.84	180.92	29.06	293.01	0	0	0	0	0
A0A0B4J2D9	Immunoglobulin kappa variable 1D-13 GN=IGKV1D-13	123.25	74.21	0	10.76	50.14	0	0	0	47.87	82.91	357.27	94.6	24.62	0	105.25	565.25	0	219.31	0	0	0	0	0
P01593	Immunoglobulin kappa variable 1D-33 GN=IGKV1D-33	0	0	0	0	0	0	0	0	0	0	0	0	363.49	2108.94	125.52	444.63	0	0	0	71.2	0	0	0
P04432	Immunoglobulin kappa variable 1D-39 GN=IGKV1D-39	0	0	0	0	0	0	274.41	353.46	0	0	0	114.53	183.03	0	120.7	238.16	0	0	0	27.03	0	0	0
A0A0C4DH68	Immunoglobulin kappa variable 2-24 GN=IGKV2-24	274.35	142.54	0	0	0	0	0	68.39	323.16	404.45	176.29	300.63	0	0	0	0	341.36	355.66	192.25	0	0	0	0
A0A075B6P5	Immunoglobulin kappa variable 2-28 GN=IGKV2-28	0	0	0	0	7.83	0	2.9	1727.06	52.8	424.67	531.99	2516.17	101.18	27.48	6.38	126.75	69	1602.09	117.57	0	79.53	0	0
A2NJV5	Immunoglobulin kappa variable 2-29 GN=IGKV2-29	347.8	0	0	0	0	0	0	154.6	0	16.15	0	1287.49	0	0	0	0	0	112.5	0	3.92	0	0	0
P06310	Immunoglobulin kappa variable 2-30 GN=IGKV2-30	0	81.75	0	0	0	0	12.58	60.63	44.26	45.93	85.54	550.62	117.94	0	0	122.66	29.38	170.18	18.26	4.51	53.09	0	56.76
A0A075B6S2	Immunoglobulin kappa variable 2D-29 GN=IGKV2D-29	347.8	0	0	0	0	0	0	154.6	0	16.15	0	1287.49	42.28	0	0	0	0	112.5	0	3.92	0	0	0
P04433	Immunoglobulin kappa variable 3-11 GN=IGKV3-11	894.82	563.18	810.73	511.27	710.36	798.24	249.95	839.1	1012.2	632.67	1170.91	3529.17	2629.51	518.39	339.88	1982.97	781.42	1676.86	491.71	245.58	230.67	72.77	1245.94
P01624	Immunoglobulin kappa variable 3-15 GN=IGKV3-15	1781.19	1649.02	605.98	400.34	622.99	468.3	0	32.76	5082.89	3120.02	4302.89	9590.86	1417.88	1217.74	734.8	2923.35	5803.51	6016.75	2366.14	5010.89	1457.11	401.67	41.33
P01619	Immunoglobulin kappa variable 3-20 GN=IGKV3-20	828.13	525.45	5343.67	4865.57	7179.61	5902.15	660.69	2410.99	2990.58	1204.67	2816.44	7042.01	10595.4	7619.4	10042	7901.21	7859.87	3346.59	837.39	114.11	839.69	2720.99	686.26
A0A0A0MRZ8	Immunoglobulin kappa variable 3D-11 GN=IGKV3D-11	894.82	563.18	810.73	511.27	710.36	798.24	0	839.1	1012.2	632.67	1170.91	3529.17	2629.51	518.39	339.88	1982.97	781.42	1676.86	491.71	0	0	0	0
A0A087WSY6	Immunoglobulin kappa variable 3D-15 GN=IGKV3D-15	238.9	278.1	147.82	132.35	129.92	59.99	49.46	0	167.6	249.6	182.55	370.89	170.15	119.05	69.62	191.14	434.12	198.66	171.55	585.43	298.83	503.16	193.81
A0A0C4DH25	Immunoglobulin kappa variable 3D-20 GN=IGKV3D-20	170.52	148.13	0	0	0	0	31.46	387.94	311.11	574.89	362.49	1378.99	0	0	0	0	520.94	305.47	532.38	448.99	298.83	390.87	0
P06312	Immunoglobulin kappa variable 4-1 GN=IGKV4-1	460.07	364.74	487.54	281.17	368.1	387.51	325.1	1471.31	854.45	476.67	769.3	1445.98	1778.79	1061.27	887.36	1216.36	2303.12	1306.6	367.86	1312.25	612.48	1509.5	1107.5
A0A0A0MT36	Immunoglobulin kappa variable 6D-21 GN=IGKV6D-21	0	0	0	0	15.5	17.27	0	0	0	0	0	0	17.53	51.02	43.74	37.1	0	0	0	0	0	0	0
P0DOY2	Immunoglobulin lambda constant 2 GN=IGLC2	861.05	1373.72	1331.33	3053.34	1637.26	1301.38	1296.91	479.9	2497.63	1432.9	3989.95	6372.12	12103.5	8299.7	2925.7	7931.87	4277.23	4485.86	1885.52	0	3630.44	0	5448.51
P0DOY3	Immunoglobulin lambda constant 3 GN=IGLC3	0	0	0	0	0	0	1296.91	0	0	0	0	0	0	0	0	0	0	0	0	292.71	3630.44	66.51	5448.51
P01703	Immunoglobulin lambda variable 1-40 GN=IGLV1-40	0	0	44.16	19.93	31.19	51.28	75.51	38.79	0	13.29	62.59	421.54	408.61	363.96	60.93	434.41	63.06	93.63	0	39.93	0	0	0
P01700	Immunoglobulin lambda variable 1-47 GN=IGLV1-47	0	174.68	118.44	49.92	76.35	90.95	0	127.3	235.52	387.11	443.33	1109.4	470.48	453.08	194.08	624.53	950.5	505.55	305.01	379.54	0	0	0
P01701	Immunoglobulin lambda variable 1-51 GN=IGLV1-51	0	0	593.13	933.58	854.72	469.75	30.07	14.74	61.24	53.73	242	323.51	1327.65	595.27	1496.64	1155.03	191.47	140.63	0	34.23	0	0	0
P01706	Immunoglobulin lambda variable 2-11 GN=IGLV2-11	0	0	0	0	0	0	0	0	0	0	39.12	150.48	0	0	0	0	31.26	326.11	12.7	0	0	0	0
P01705	Immunoglobulin lambda variable 2-23 GN=IGLV2-23	0	0	37	86.77	81.29	59.51	0	0	0	0	0	0	90.74	219.74	195.05	418.06	0	0	0	0	0	0	0
P01709	Immunoglobulin lambda variable 2-8 GN=IGLV2-8	73.44	0	0	0	0	0	0	0	59.15	0	138.47	573.49	0	0	0	0	116.98	416.54	0	0	0	0	0
A0A075B6K4	Immunoglobulin lambda variable 3-10 GN=IGLV3-10	66.35	57.86	0	0	21.5	0	37.4	65.23	0	0	0	746.68	250.06	300.01	0	390.46	0	48.42	0	0	0	0	180.95
P01714	Immunoglobulin lambda variable 3-19 GN=IGLV3-19	167.99	152.32	1202.79	4.14	406.46	706.32	0	135.64	505	170.73	2920.75	810.4	184.32	98.64	176.7	445.66	338.16	298.7	113.87	103.7	0	0	0
P80748	Immunoglobulin lambda variable 3-21 GN=IGLV3-21	0	0	0	0	0	0	0	174.14	0	42.47	97.79	372.52	0	320.42	0	262.69	95.96	122.12	65.99	0	0	0	0
P01717	Immunoglobulin lambda variable 3-25 GN=IGLV3-25	0	0	0	0	0	0	31.64	69.25	10.15	0	29.99	599.63	281	210.21	0	270.87	30.21	19.3	0	158.51	0	190.69	0
P01718	Immunoglobulin lambda variable 3-27 GN=IGLV3-27	0	0	0	0	0	0	0	0	0	0	22.58	62.9	96.29	59.66	0	49.37	0	27.73	0	0	0	0	0
A0A075B6K5	Immunoglobulin lambda variable 3-9 GN=IGLV3-9	40.69	132.62	0	134.54	9.27	0	45.44	0	330.83	31.2	310.33	160.77	32.87	56.81	0	65.83	62.6	53.76	66.55	187.78	0	1503.02	228.43
A0A0G2JS06	Immunoglobulin lambda variable 5-39 GN=IGLV5-39	0	0	22.22	17.3	0	0	0	0	0	0	0	0	1585.44	0	0	0	0	0	0	0	0	0	0
A0A087WSX0	Immunoglobulin lambda variable 5-45 GN=IGLV5-45	0	0	87.41	160.36	270.47	261.73	0	0	0	0	0	0	310.64	106.13	191.18	202.39	0	0	0	0	0	0	0
P01721	Immunoglobulin lambda variable 6-57 GN=IGLV6-57	0	0	0	0	0	0	0	0	0	0	0	0	145.65	91.84	20.37	218.74	0	0	0	0	0	0	0
P04211	Immunoglobulin lambda variable 7-43 GN=IGLV7-43	0	0	0	0	0	0	0	0	0	0	0	0	45.37	73.47	0	137.99	0	0	0	0	77.3	0	0
A0A075B6I9	Immunoglobulin lambda variable 7-46 GN=IGLV7-46	0	0	0	0	0	0	0	0	0	0	0	0	61.61	60.55	0	72.98	0	0	0	0	77.3	0	0
A0A075B6I0	Immunoglobulin lambda variable 8-61 GN=IGLV8-61 SV=7	24.4	0	713.41	1065.37	1325.76	1059.48	27.79	0	0	91.29	372.92	307.17	894.55	945.62	1226.28	1019.08	103.28	0	71.17	9.52	0	0	111.74
A0A0B4J1Y8	Immunoglobulin lambda variable 9-49 GN=IGLV9-49	0	0	27.64	0	4.29	24.72	0	0	18.84	0	1421.26	60.13	253.93	48.51	12.07	25.76	0	59.81	29.58	0	0	0	0
P0DOX8	Immunoglobulin lambda-1 light chain	0	0	1129.33	911.61	1044.65	798.24	0	0	0	0	0	0	2423.28	3666.83	1458.02	2473.6	0	0	0	0	0	0	0
B9A064	Immunoglobulin lambda-like polypeptide 5 GN=IGLL5	1494.18	1236.77	1129.33	911.61	1044.65	798.24	2079.97	0	2990.58	4680.03	10926.7	8708.56	2423.28	3666.83	1458.02	2473.6	6123.38	5411.51	2255.23	2951.96	1738.65	861.65	2264.44
P0DOX6	Immunoglobulin mu heavy chain	0	0	182.71	254.26	339.23	337.68	0	0	0	0	0	0	6148.42	1040.86	228.84	765.59	0	0	0	0	0	0	0
	Other Cellular Proteins
Q04446	1,4-alpha-glucan-branching enzyme GN=GBE1	10.21	44.72	0	0	0	0	0	16.78	0	0	21.49	0	0	19.05	0	14.41	91.85	0	0	0	53.59	34.33	64.28
Q15029	116 kDa U5 small nuclear ribonucleoprotein component GN=EFTUD2	0	0	0	0	0	0	0	0	0	0	0	0	0	0	0	0	0	0	0	0	52.61	0	0
P31946	14-3-3 protein beta/alpha GN=YWHAB	0	0	25.07	0	24.54	0	0	13.22	0	0	0	16.34	0	63.47	11.3	30.87	108.3	0	21.26	0	51.12	61.77	0
P62258	14-3-3 protein epsilon GN=YWHAE	198.38	71.27	188.22	67	104.85	69.66	26.57	0	108.23	0	21.49	38.4	82.62	101.37	73.58	203.41	44.83	0	0	0	50.87	67.38	15.72
P31947	14-3-3 protein sigma GN=SFN	1055.21	236.17	0	0	0	0	0	1784.53	586.07	57.2	63.63	0	0	0	0	0	321.25	137.78	68.58	0	0	4.58	0
P63104	14-3-3 protein zeta/delta GN=YWHAZ	332.6	155.12	42.97	16.97	46.72	10.21	20.45	0	173.08	5.11	34.42	0	140.5	252.39	72.9	136.97	223.91	43.08	14.31	0	90.88	69.76	25.02
Q99460	26S proteasome non-ATPase regulatory subunit 1 GN=PSMD1	0	0	7.8	4.28	6.95	1.33	1.87	0	0	0	0	0	0	0	0	7.41	0	0	0	0	58.53	0	0
Q13200	26S proteasome non-ATPase regulatory subunit 2 GN=PSMD2	40.44	105.51	39.94	38.83	42.17	27.67	0	13.97	0	5.29	61.28	43.95	8.24	15.51	13.61	36.9	64.89	11.14	4.25	0	97.3	32.18	0
P15880	40S ribosomal protein S2 GN=RPS2	0	0	25.8	0	0	1.26	0	0	0	0	0	0	0	0	12.84	11.55	0	0	0	0	106.94	0	0
P23396	40S ribosomal protein S3 GN=RPS3	421.24	257.14	55.64	6.54	43.69	0	0	0	190.61	11.24	40.68	28.27	25.39	19.05	49.92	37.82	112.87	48.42	12.75	0	112.87	41.03	0
P62701	40S ribosomal protein S4, X isoform GN=RPS4X	0	0	58.76	74.14	63.44	48.38	0	0	0	0	0	0	56.72	63.06	63.25	88.31	0	0	0	0	147.2	24.62	0
P62753	40S ribosomal protein S6 GN=RPS6	0	0	0	0	0	0	0	0	0	0	0	0	0	0	0	0	0	0	0	0	132.13	0	0
P62081	40S ribosomal protein S7 GN=RPS7	0	0	4.88	3.63	2.16	0	0	0	0	0	0	0	0	4.21	0	0	0	0	0	0	0	15.34	0
P08865	40S ribosomal protein SA GN=RPSA	234.68	125.07	68.77	0	55.08	0	0	0	106.81	0	0	0	22.94	0	41.42	44.46	67.17	11.25	0	0	66.43	0	3.6
P49189	4-trimethylaminobutyraldehyde dehydrogenase GN=ALDH9A1	698.13	767.21	5683.39	2872.12	1549.89	3729.97	0	660.94	702.18	43.04	50.33	55.88	1009.27	670.1	833.29	877	198.78	141.7	15.82	23.82	101.75	81.2	28.68
Q8IV08	5'-3' exonuclease PLD3 GN=PLD3	0	0	73.54	37.12	138.65	880.48	0	0	0	0	0	0	27.84	20.95	7.69	0	0	0	0	13.74	0	0	0
P10809	60 kDa heat shock protein, mitochondrial GN=HSPD1	0	0	70.61	17.68	1.39	11.27	12.65	0	0	0	0	0	4.14	0	0	7.91	0	0	0	0	66.19	43.62	0
P10155	60 kDa SS-A/Ro ribonucleoprotein GN=RO60	0	0	52.24	180.13	231.72	24.24	0	0	0	0	0	0	895.84	1850.42	924.06	812.61	0	0	0	0	61.5	41.9	0
P61313	60S ribosomal protein L15 GN=RPL15	352.02	396.88	0	0	0	0	0	0	682.47	50.56	22.3	58.17	0	0	0	0	191.01	103.96	14.33	0	218.32	31.96	0
P35268	60S ribosomal protein L22 GN=RPL22	273.51	119.76	0	0	0	0	0	0	161.03	10.37	17.52	9.35	0	0	0	0	89.57	26.31	16.19	0	116.57	0	0
P52209	6-phosphogluconate dehydrogenase, decarboxylating GN=PGD	91.17	81.33	575.68	302.59	395.07	145.62	0.91	199.72	79.97	42.47	107.44	77.12	314.51	381.65	267.46	402.73	223.91	23.68	38.63	45.4	155.34	503.16	587.37
Q13510	Acid ceramidase GN=ASAH1	548.71	385.7	227.7	102.14	148.15	67.73	0	0	499.53	11.87	38.86	0	37.25	86.4	43.84	80.14	167.71	108.23	0	0	80.26	175.56	0
P68032	Actin, alpha cardiac muscle 1 GN=ACTC1	237.21	311.64	0	0	0	0	725.37	0	53.02	0	251.39	123.68	0	0	0	0	2262	174.09	150.1	796.28	269.2	7558.3	154.26
P68133	Actin, alpha skeletal muscle GN=ACTA1	237.21	311.64	0	0	0	0	725.37	0	53.02	0	251.39	123.68	0	0	0	0	2262	174.09	150.1	796.28	269.2	7558.3	154.26
P60709	Actin, cytoplasmic 1 GN=ACTB	9623.51	7630.22	41868	49314.7	45205	37541.6	0	5459.92	4370.85	1955.79	4850.53	3120.7	20752.5	19864.9	22111.7	19420.8	13663.4	3428.48	2366.14	1262.65	2257.29	14727.9	9987.28
P63261	Actin, cytoplasmic 2 GN=ACTG1	9623.51	7630.22	0	0	0	0	2569.37	5459.92	4370.85	1955.79	4850.53	3120.7	0	0	0	0	13663.4	3428.48	2366.14	1262.65	2257.29	14727.9	9987.28
P61160	Actin-related protein 2 GN=ACTR2	94.55	141.15	298.4	357.5	361.64	263.18	19.58	100.29	61.56	7.89	47.2	31.53	119.49	248.99	232.7	178.88	197.87	7.65	17.43	0	159.79	382.23	368.84
O15143	Actin-related protein 2/3 complex subunit 1B GN=ARPC1B	73.02	262.73	1009.97	1389.38	2051.32	1664.21	0	240.24	204.85	98.22	107.44	79.9	1714.34	1374.21	1477.33	1287.91	269.61	23.92	56.2	58.05	281.54	403.83	511.23
O15144	Actin-related protein 2/3 complex subunit 2 GN=ARPC2	52.42	164.9	289.22	229	222.61	64.83	0	0	87.64	11.96	5.97	0	79.4	233.34	43.64	115.5	193.75	0.61	0	94.01	266.73	548.51	310.49
O15145	Actin-related protein 2/3 complex subunit 3 GN=ARPC3	0	0	45.45	0	31.07	0	0	0	0	0	0	0	45.89	61.16	69.42	45.49	0	0	0	0	0	47.94	0
P59998	Actin-related protein 2/3 complex subunit 4 GN=ARPC4	142.66	153.72	123.03	35.48	97.63	4.16	0	41.67	181.84	27.44	59.2	19.61	42.15	170.08	43.35	16.97	163.14	15.1	12.24	23.77	0	291.54	282.8
P61158	Actin-related protein 3 GN=ACTR3	0	63.72	355.33	88.96	228.3	36.14	17.82	124.14	24.21	25.77	76.41	31.37	44.99	167.35	30.9	87.5	138.46	0	32.72	57.55	652	647.86	366.86
O95433	Activator of 90 kDa heat shock protein ATPase homolog 1 GN=AHSA1	0	0	326.86	32.02	68.76	42.81	0	0	0	0	0	0	3.36	21.7	25.2	44.67	0	0	0	0	0	38	0
P13798	Acylamino-acid-releasing enzyme GN=APEH	173.9	157.91	80.43	32.51	31.26	14.51	0	57.19	116.12	15.34	88.14	42.81	26.17	57.42	6.98	26.17	81.8	37.74	10.46	0	110.65	45.35	62.2
P23526	Adenosylhomocysteinase GN=AHCY	719.23	1306.64	243.31	112.03	145.87	0	11.03	290.24	1851.31	100.24	197.67	228.74	55.68	80.28	109.11	78.6	407.62	178.01	102.22	49.12	545.8	113.81	134.48
P00568	Adenylate kinase isoenzyme 1 GN=AK1	0	0	6.7	4.61	6.91	0	0	0	0	0	0	0	13.92	0	0	51.82	0	0	0	0	47.42	12.46	0
P30520	Adenylosuccinate synthetase isozyme 2 GN=ADSS2	0	0	0	12.19	23.78	0	0	0	0	0	0	0	0	47.96	3.08	2.81	0	0	0	0	0	79.04	34.02
Q01518	Adenylyl cyclase-associated protein 1 GN=CAP1	378.19	384.31	945.7	730.39	1052.25	561.19	0	212.65	403.13	154.85	212.8	98.36	564.57	836.77	734.8	541.74	612.34	110.37	127.92	62.27	232.65	380.08	561.66
Q9HDC9	Adipocyte plasma membrane-associated protein GN=APMAP	0	0	22.95	0	0	0	0	92.24	9.95	0	0	0	10.32	93.2	0	15.95	0	0	0	0	37.79	414.62	341.15
P05141	ADP/ATP translocase 2 GN=SLC25A5 SV=7	0	0	57.29	8.02	3.17	0	0	0	0	0	0	0	0	4.86	0	0	0	0	0	0	125.21	92.43	52.41
P12236	ADP/ATP translocase 3 GN=SLC25A6	0	0	23.32	8.02	11.81	0	0	0	0	0	0	0	12.31	0	0	0	0	0	0	0	91.62	92.43	52.41
P84077	ADP-ribosylation factor 1 GN=ARF1	138.44	118.51	155.17	90.06	117	20.08	5.24	15.78	135.84	23.89	12.28	10.38	37.9	46.67	46.93	81.57	169.54	12.28	4.4	33.98	165.71	328.25	409.38
P61204	ADP-ribosylation factor 3 GN=ARF3	138.44	118.51	155.17	90.06	117	20.08	0	15.78	135.84	23.89	12.28	10.38	37.9	46.67	46.93	81.57	169.54	12.28	4.4	0	0	0	0
P18085	ADP-ribosylation factor 4 GN=ARF4	0	0	15.24	0	0	0	0	0	0	0	0	0	0	7.55	0	26.98	0	0	0	0	313.65	57.01	0
Q9UKK9	ADP-sugar pyrophosphatase GN=NUDT5	30.31	51.57	20.57	15.38	16.45	4.8	0	0	84.9	0	0	16.99	10.56	39.66	18.25	17.99	79.51	0	13.09	0	0	0	5.01
Q15109	Advanced glycosylation end product-specific receptor GN=AGER	0	0	18.82	17.02	0	9.29	0	0	0	0	0	0	12.43	0	34.86	0	0	0	0	0	0	0	0
P43652	Afamin GN=AFM	0	20.12	168.94	278.97	406.46	228.35	1274.2	0	0	32.64	15.99	225.47	859.75	1224.55	636.32	617.38	0	106.09	45.29	77.89	0	0	73.38
P49588	Alanine--tRNA ligase, cytoplasmic GN=AARS1	0	0	0	0	0	0	0	0	0	0	0	0	19.33	17.62	25.88	15.43	0	0	0	0	99.53	17.51	0
P00330	Alcohol dehydrogenase 1 OS=Saccharomyces cerevisiae (strain ATCC 204508 / S288c) OX=559292 GN=ADH1	1612.36	1083.04	0	0	0	0	0	20833.9	2256.63	160.62	107.18	0	0	0	0	0	296.57	152.02	0	0	0	30.45	0
P00326	Alcohol dehydrogenase 1C GN=ADH1C	85.26	98.8	28	0	72.94	23.17	0	0	0	0	50.59	95.91	155.97	41.23	140.97	192.16	41.9	0	0	15.56	1249.66	61.54	0
P11766	Alcohol dehydrogenase class-3 GN=ADH5	42.8	50.59	127.62	48.6	65.34	8.51	0	0	0	28.8	49.81	27.61	18.05	44.83	59.87	133.9	67.63	0	0	0	44.95	118.34	0
P43353	Aldehyde dehydrogenase family 3 member B1 GN=ALDH3B1	0	0	190.06	125.76	110.16	96.27	0	0	0	0	124.91	67.48	74.12	281.65	75.12	209.54	81.34	6.98	4.31	43.66	1380.56	472.93	43.41
P30838	Aldehyde dehydrogenase, dimeric NADP-preferring GN=ALDH3A1	8779.34	123.54	333.29	110.38	100.67	38.61	0	50.29	266.19	0	610.23	601.27	121.42	117.01	4.07	664.4	131.61	4592.67	94.28	62.76	1202.74	2591.41	64.07
P05091	Aldehyde dehydrogenase, mitochondrial GN=ALDH2	47.27	142.54	4498.97	4179.12	6457.85	4837.83	0	26.98	90.81	0	18.67	0	4434.08	3918.55	4518.9	3557.08	42.5	24.35	24.4	0	35.32	43.19	27.59
P14550	Aldo-keto reductase family 1 member A1 GN=AKR1A1	218.64	293.47	619.76	1867.15	2248.85	1412.65	0	0	257.43	178.82	37.03	87.09	1778.79	1367.41	3215.37	1880.75	137.55	52.69	118.12	0	53.59	112.29	36.98
P15121	Aldo-keto reductase family 1 member B1 GN=AKR1B1	135.07	83.01	795.12	233.39	241.98	140.3	0	0	32.21	7.28	54.76	52.45	58.78	72.79	55.04	121.64	106.93	19.44	91.5	15.66	114.09	111.22	0
Q04828	Aldo-keto reductase family 1 member C1 GN=AKR1C1	108.05	187.26	6114.93	2515.16	1846.19	2273.78	0	50.86	65.84	12.45	111.61	143.94	372.51	285.73	395.89	509.03	165.88	35.42	14.86	0	84.96	0	0
P42330	Aldo-keto reductase family 1 member C3 GN=AKR1C3	108.05	187.26	0	0	0	0	0	50.86	65.84	12.45	111.61	143.94	0	0	0	0	165.88	35.42	14.86	0	16.6	148.14	0
P05186	Alkaline phosphatase, tissue-nonspecific isozyme GN=ALPL	0	0	17.26	36.63	11.32	1.94	0	0	0	0	0	0	4.06	10.54	6.65	66.75	0	0	0	0	15.21	0	0
P40394	All-trans-retinol dehydrogenase [NAD(+)] ADH7 GN=ADH7	130	160.71	63.08	27.84	20.1	12.58	0	0	53.68	0	149.95	64.21	77.08	0	23.27	142.08	63.06	8.22	0	15.63	385.27	145.76	0
P12814	Alpha-actinin-1 GN=ACTN1	979.23	1396.08	139.56	39.21	166.76	75.95	14.79	255.47	2004.68	122.2	201.58	72.38	54.78	313.62	0	59.39	530.08	310.09	158.98	48.62	29.63	557.15	461.79
O43707	Alpha-actinin-4 GN=ACTN4	130.85	213.81	462.75	303.14	463.45	619.24	67.29	13.19	87.31	93.02	164.81	152.44	953.84	1442.24	307.05	2402.05	276.92	34.96	164.52	30.76	221.04	319.61	151.29
P04745	Alpha-amylase 1 GN=AMY1A	5360.46	1136.15	0	0	0	0	0	295.99	2990.58	64.42	10353	870.86	0	0	0	0	414.93	573.19	99.08	38.7	8174.65	2012.67	266.99
P61163	Alpha-centractin GN=ACTR1A	0	0	25.16	3.22	6.12	0	0	0	0	0	0	0	0	0	0	0	0	0	0	0	0	31.96	0
P02489	Alpha-crystallin A chain GN=CRYAA	987.68	659.61	0	0	0	0	0	48.56	779.96	41.6	55.29	0	0	0	0	0	154.46	100.04	49.73	0	0	0	0
P02511	Alpha-crystallin B chain GN=CRYAB	208.51	164.9	0	0	0	0	0	3.28	266.19	5.69	7.15	0	0	0	0	0	66.72	19.37	0	0	0	0	0
P06733	Alpha-enolase GN=ENO1	1046.77	937.71	1716.95	906.12	1196.6	457.17	105.22	2215.58	897.17	465.11	873.62	444.41	750.19	589.82	936.61	921.98	1681.65	459.27	273.59	270.39	402.56	1928.44	1532.7
Q9NSC7	Alpha-N-acetylgalactosaminide alpha-2,6-sialyltransferase 1 GN=ST6GALNAC1	0	0	7.29	0	23.48	7.74	0	0	0	0	0	0	2.78	32.11	0	13.19	0	0	0	3.8	0	46.86	0
P08195	Amino acid transporter heavy chain SLC3A2 GN=SLC3A2	0	0	18.09	15.71	21.92	2.24	0	0	0	0	0	0	0	0	0	0	0	0	0	0	0	0	0
Q9H4A4	Aminopeptidase B GN=RNPEP	341.89	294.87	2194.4	479.42	219.95	355.1	16.53	38.79	47.32	52.29	69.11	70.26	166.28	157.15	149.66	136.97	70.37	7.94	12.14	32.99	211.16	50.96	42.03
P15144	Aminopeptidase N GN=ANPEP	0	0	48.2	22.13	34.99	6.43	4.51	7.1	0	1.56	20.97	65.68	55.43	147.63	95.4	150.26	13.12	0	0	20.86	259.32	54.42	0
P12821	Angiotensin-converting enzyme GN=ACE	0	0	101	57.66	68.38	17.95	3.83	0	0	0	0	0	0	8.84	6.31	0	0	0	0	11.44	5.68	14.27	0
P01019	Angiotensinogen GN=AGT	0	0	105.59	119.72	215.01	79.82	858.2	6.75	8.68	145.89	27.38	54.57	559.42	623.16	881.57	757.41	14.07	14.81	16.58	53.34	8.15	28.51	10.58
P16157	Ankyrin-1 GN=ANK1	18.07	49.47	0	0	0	0	0	100	0	93.6	151.51	67.97	0	0	0	0	99.62	93.63	19.04	3.05	0	0	0
Q12955	Ankyrin-3 GN=ANK3	0	0	596.8	60.96	73.7	90.47	0	0	0	0	0	0	177.88	283.01	31.38	288.25	0	0	0	0	0	0	0
P04083	Annexin A1 GN=ANXA1	699.81	223.6	588.54	393.75	374.94	190.13	8.55	287.36	838.02	13.26	121.26	87.09	371.23	335.39	189.25	1010.9	281.95	127.46	28.47	43.41	1252.13	652.17	120.64
P50995	Annexin A11 GN=ANXA11	113.96	82.17	575.68	708.42	896.5	512.81	0	0	106.92	2.51	36.51	0	1688.56	1836.82	2800.17	1809.2	87.74	10.5	10.56	7.57	81.5	613.3	114.7
P07355	Annexin A2 GN=ANXA2	4744.22	3815.11	794.21	520.06	573.61	264.63	8.28	248.86	5794.94	309.11	367.7	119.27	311.93	406.82	336.02	440.55	1508	1242.51	674.72	27.28	908.84	477.25	271.93
P12429	Annexin A3 GN=ANXA3	93.7	22.22	311.26	542.02	619.19	458.14	10	147.99	192.8	78.87	34.42	46.4	346.74	1802.8	115.87	1819.42	236.25	41.65	19.41	15.83	46.18	2699.4	657.58
P09525	Annexin A4 GN=ANXA4	0	0	62.34	27.29	23.44	1.94	0	0	0	0	0	0	7.33	49.53	0	43.65	0	0	0	0	37.54	24.83	28.18
P08758	Annexin A5 GN=ANXA5	103.83	61.91	0	0	0	0	0	0	127.07	44.49	27.64	89.37	0	0	0	0	113.79	57.32	37.71	30.51	234.37	126.33	24.82
P08133	Annexin A6 GN=ANXA6	0	0	337.88	238.89	302.76	294.14	0	17.44	1.52	0	7.12	0	78.5	173.48	84.78	155.37	63.06	0	0	0	0	159.16	481.57
P20073	Annexin A7 GN=ANXA7	0	0	51.23	18.01	19.15	0	0	0	0	0	0	0	8.51	40.34	0.81	29.74	0	0	0	0	0	0	0
P03973	Antileukoproteinase GN=SLPI	106.37	129.83	0	0	0	0	0	206.04	213.61	0	174.72	96.56	0	0	0	0	114.7	32.93	19.41	56.8	5951.94	1334.57	622.97
Q10567	AP-1 complex subunit beta-1 GN=AP1B1	0	0	5.45	5.2	6.8	0	0	0	0	0	0	0	2.15	25.65	0	4.45	0	0	0	0	0	15.31	0
O75342	Arachidonate 12-lipoxygenase, 12R-type GN=ALOX12B	1342.23	1120.78	0	0	0	0	0	70.4	1752.72	91.87	92.58	0	0	0	0	0	325.82	244.59	141.04	0	0	5.67	25.9
P20292	Arachidonate 5-lipoxygenase-activating protein GN=ALOX5AP	0	0	13.59	1.93	5.28	17.42	0	0	0	0	0	0	0	52.59	0	0	0	0	0	0	0	71.05	41.83
P05089	Arginase-1 GN=ARG1	2549.38	1984.42	134.05	42.29	18.31	74.99	0	169.26	2629.08	595.11	85.54	120.58	19.72	101.37	0	11.55	836.25	651.52	842.94	2.06	183.74	188.1	143.38
P00966	Argininosuccinate synthase GN=ASS1	134.22	234.78	90.35	196.05	240.46	292.2	0	0	127.07	27.62	121.52	47.55	247.48	323.82	398.78	312.78	63.06	39.16	6.56	0	122.74	23.33	0
O43776	Asparagine--tRNA ligase, cytoplasmic GN=NARS1	97.08	97.54	269.94	82.92	118.52	59.02	0	23.02	0	0	68.85	54.41	21.65	46.8	32.06	14.31	56.21	0	0	15.75	180.78	27.42	0
P17174	Aspartate aminotransferase, cytoplasmic GN=GOT1	0	0	21.21	4.64	91.17	356.06	0	0	0	0	0	0	92.16	306.14	144.84	45.69	0	0	0	0	0	57.87	0
P25705	ATP synthase subunit alpha, mitochondrial GN=ATP5F1A	1612.36	1397.48	279.12	49.75	20.02	4.02	0	110.06	1215.95	62.69	111.35	20.75	15.34	20.89	5.93	37.92	232.14	128.52	52.68	0	498.87	708.32	20.08
P06576	ATP synthase subunit beta, mitochondrial GN=ATP5F1B	2920.82	1049.51	237.8	59.31	75.22	52.73	0	49.71	638.65	75.98	99.36	22.71	70.38	89.12	64.89	55.71	217.52	273.07	79.67	0	91.13	261.3	0
P53396	ATP-citrate synthase GN=ACLY	25156.2	31443.2	347.98	252.07	159.93	318.81	5.68	63.22	45789.9	2917.79	1937.6	316.97	346.74	3673.64	270.36	1625.22	7905.56	4806.28	1171.98	0	109.66	16.91	52.41
P17858	ATP-dependent 6-phosphofructokinase, liver type GN=PFKL	0	0	72.72	12.52	25.95	5.13	0	0	0	0	0	0	19.46	9.73	14.48	42.11	0	0	0	0	134.36	0	17.9
Q08211	ATP-dependent RNA helicase A GN=DHX9	0	0	0	0	0	0	1.95	0	0	0	0	0	0	6.18	0	0	0	0	0	0	321.06	14.08	25.9
O00148	ATP-dependent RNA helicase DDX39A GN=DDX39A	0	0	127.62	46.9	90.41	2.34	0	0	0	0	0	0	58.13	43.95	43.16	93.32	0	0	0	0	0	0	0
O75882	Attractin GN=ATRN	0	0	32.41	25.7	25.11	39.38	40.9	0	0	0	0	0	8.4	26.06	28.19	18.81	0	0	0	14.06	111.13	19.18	10.38
P20160	Azurocidin GN=AZU1	0	0	252.49	1696.91	2047.52	1282.02	0	0	0	0	0	0	1727.23	1932.06	3176.75	1758.1	0	0	0	0	0	451.34	0
P17213	Bactericidal permeability-increasing protein GN=BPI	0	0	36.08	138.39	0	121.91	0	287.08	143.5	0	8.94	0	0	129.94	0	75.84	65.8	0	0	0	186.95	906.99	1058.06
P02730	Band 3 anion transport protein GN=SLC4A1	141.82	283.69	0.91	59.31	15.19	0	0	637.95	0	38.13	899.69	405.2	9.2	47.76	40.65	23	18.83	32.26	48.62	18.72	0	0	146.35
P98160	Basement membrane-specific heparan sulfate proteoglycan core protein GN=HSPG2	0	0	52.89	26.36	44.07	25.45	7.59	0	0	0	0	0	70.64	393.9	0	338.33	0	0	0	1.96	0	12.03	9.47
P15291	Beta-1,4-galactosyltransferase 1 GN=B4GALT1	150.26	117.95	32.5	43.55	45.96	15.09	0	40.23	66.38	61.53	43.03	14.9	0	0	0	0	97.79	46.64	36.97	15.8	163.25	66.08	37.18
P61769	Beta-2-microglobulin GN=B2M	151.95	197.04	0	0	0	0	0	244.26	404.22	160.05	383.35	163.39	0	0	0	0	571.21	258.47	813.36	0	0	647.86	0
Q562R1	Beta-actin-like protein 2 GN=ACTBL2	11649.5	10397.2	0	0	0	0	0	0	3516.4	2758.9	8136.37	5212.07	0	0	0	0	20517.9	5447.12	4880.17	0	2131.34	0	0
P49407	Beta-arrestin-1 GN=ARRB1	0	0	21.58	18.45	10.37	1.18	0	0	0	0	0	0	0	14.97	0	0	0	0	0	0	0	0	0
P42025	Beta-centractin GN=ACTR1B	0	0	112.02	53.6	44.07	0	0	0	0	0	0	0	0	24.49	40.75	47.22	0	0	0	0	0	0	0
P15907	Beta-galactoside alpha-2,6-sialyltransferase 1 GN=ST6GAL1	0	0	0	0	77.87	26.17	0	0	0	0	0	0	0	41.09	0	34.86	0	0	0	0	44.21	52.69	0
P08236	Beta-glucuronidase GN=GUSB	0	0	35.07	0	2.28	1.14	0	0	0	0	0	0	0	21.57	0	0	0	0	0	10.14	91.38	180.11	98.89
P06865	Beta-hexosaminidase subunit alpha GN=HEXA	0	0	319.52	159.81	27.12	155.29	0	0	0	0	0	0	28.74	22.79	47.89	0	0	0	0	0	0	93.3	58.64
P07686	Beta-hexosaminidase subunit beta GN=HEXB	0	0	294.73	165.85	144.73	92.4	0	0	0	0	0	0	58.65	83.68	44.22	94.24	0	0	0	0	0	113.16	0
P08118	Beta-microseminoprotein GN=MSMB	31.4	45.14	0	0	0	0	0	2037.41	40.53	29.76	131.17	207.5	0	0	0	0	0	76.9	49.54	0	0	1122.95	0
P07814	Bifunctional glutamate/proline--tRNA ligase GN=EPRS1	0	0	32.14	0	11.78	0	0	0	0	0	0	0	0	0	0	11.45	0	0	0	3.6	111.63	5.63	0
P31939	Bifunctional purine biosynthesis protein ATIC GN=ATIC	0	0	137.72	138.94	199.05	164.49	0	0	0	0	0	0	949.98	1483.06	1400.09	961.84	0	0	0	0	115.83	156.57	0
P53004	Biliverdin reductase A GN=BLVRA	0	0	527.02	1021.44	1394.14	1054.65	0	0	0	0	0	0	907.44	932.02	1544.92	818.74	0	0	0	12.55	102.25	55.72	33.32
P43251	Biotinidase GN=BTD	0	0	15.61	0	12.38	2.72	45.27	26.7	0	39.29	25.14	52.77	24.1	17.01	21.44	22.28	46.15	22.14	29.58	19.35	48.41	39.52	0
Q13867	Bleomycin hydrolase GN=BLMH	2600.03	1704.92	41.96	95.55	39.51	90.47	12.6	211.5	2070.4	177.96	195.06	46.4	28.49	51.09	67.01	46.81	840.82	854.45	201.49	0	0	62.41	9.99
Q9NP55	BPI fold-containing family A member 1 GN=BPIFA1	0	0	0	0	0	0	0	31.04	0	0	0	0	0	149.67	0	269.85	70.37	0	0	0	975.52	0	0
Q8TDL5	BPI fold-containing family B member 1 GN=BPIFB1	490.46	399.68	2111.76	2553.6	4482.51	3299.4	54.88	778.76	524.72	130.29	3233.69	3104.37	3080.66	3714.46	2636.02	6879.06	1745.62	220.38	183.93	1369.31	51122.4	35632	6526.34
Q8N4F0	BPI fold-containing family B member 2 GN=BPIFB2	234.68	26.27	3.2	1.89	30.28	40.44	0	33.33	85.45	10.89	482.45	79.9	0	150.35	0	465.08	47.52	0	13.59	10.22	3284.68	3152.89	2887.41
P80723	Brain acid soluble protein 1 GN=BASP1	0	0	21.58	0	0	0	0	0	0	0	0	0	0	7.62	0	3.99	0	0	0	0	0	1.41	0
Q9UQB8	Brain-specific angiogenesis inhibitor 1-associated protein 2 GN=BAIAP2	0	0	142.31	104.34	141.69	25.16	0	0	0	0	0	0	31.84	100	31.77	57.34	0	0	0	0	0	18.92	0
Q96CX2	BTB/POZ domain-containing protein KCTD12 GN=KCTD12	0	0	163.43	79.08	139.03	93.85	30.59	0	0	33.51	26.86	16.99	75.02	80.28	64.5	50.49	29.75	0	0	27.54	405.03	91.34	37.58
P11586	C-1-tetrahydrofolate synthase, cytoplasmic GN=MTHFD1	0	0	59.77	7.41	10.67	0	0	0	0	0	0	0	0	0	0	0	0	0	0	0	61.5	0	24.13
P04003	C4b-binding protein alpha chain GN=C4BPA	0	29.77	807.06	626.04	611.6	590.22	290.15	988.53	21.58	1762.23	500.7	375.79	531.06	493.9	975.23	398.64	202.89	155.23	74.13	68.46	0	41.03	344.12
P12830	Cadherin-1 GN=CDH1	0	0	48.3	0	0	0	24.12	0	0	11.12	0	9.9	0	0	0	19.63	34.14	0	21.44	0	68.66	35.2	0
Q6ZTQ4	Cadherin-related family member 3 GN=CDHR3	0	0	81.35	64.25	105.23	0	0	0	0	0	0	0	40.47	57.49	40.65	32.5	0	0	0	0	0	64.35	0
A8K7I4	Calcium-activated chloride channel regulator 1 GN=CLCA1	1021.44	257.14	0	0	0	0	0	12.85	284.82	12.74	9.02	6.03	0	0	0	0	88.2	27.24	19.41	0	0	0	0
Q9NZT1	Calmodulin-like protein 5 GN=CALML5	1426.64	1106.8	209.34	40.91	25.87	64.34	0	0	1599.36	76.56	90.23	15.9	7.82	0	14.48	9.52	456.97	248.86	119.42	0	0	0	162.16
P27824	Calnexin GN=CANX	0	0	106.51	19.33	33.77	0	0	115.23	0	0	0	0	6.44	70.75	0	7.55	20.06	0	0	0	97.3	330.4	258.09
P07384	Calpain-1 catalytic subunit GN=CAPN1	365.52	510.08	4893.78	3234.56	1849.99	2849.48	20.45	150.58	511.58	61.53	128.3	40.36	516.88	568.73	764.74	674.62	240.82	111.79	22.92	42.91	634.71	278.58	225.45
P17655	Calpain-2 catalytic subunit GN=CAPN2	76.48	257.14	104.67	46.95	92.31	10.01	20.45	98853.4	10.58	127.69	185.15	33.98	55.17	103.41	49.82	114.48	201.52	47.35	17.88	28.78	323.53	54.86	0
P20810	Calpastatin GN=CAST	0	0	50.68	21.91	24.84	2.22	0	0	0	0	0	0	4.51	0	5.07	26.27	0	0	0	0	53.34	0	0
P27797	Calreticulin GN=CALR	217.8	350.77	845.62	280.07	459.65	88.05	382.78	396.56	655.08	131.73	279.04	111.76	82.49	592.54	175.73	166.61	446.46	17.34	76.16	158.26	701.39	1226.6	1028.4
P17612	cAMP-dependent protein kinase catalytic subunit alpha GN=PRKACA	0	0	12.4	18.4	45.96	0.98	0	0	0	0	0	0	4.81	0	0	0	0	0	0	0	0	0	28.88
P00915	Carbonic anhydrase 1 GN=CA1	677.87	227.79	0	0	0	0	0	5402.45	82.71	1083.34	2237.5	1437.81	0	0	0	0	221.17	318.99	231.07	232.93	0	0	1710.69
P00918	Carbonic anhydrase 2 GN=CA2	171.37	106.49	0	0	0	0	0	896.58	42.5	32.36	422.47	163.39	0	0	0	0	32.31	9.72	19.22	29.52	0	50.31	302.59
P23280	Carbonic anhydrase 6 GN=CA6	0	0	0	0	33.2	16.21	0	0	0	0	93.88	25.82	0	94.56	14.58	309.71	0	0	0	0	53.34	48.81	0
P16152	Carbonyl reductase [NADPH] 1 GN=CBR1	0	0	42.69	0	21.88	0	0	0	0	0	0	0	0	0	15.26	12.06	0	0	0	0	12.32	20.47	0
Q9UI42	Carboxypeptidase A4 GN=CPA4	1494.18	497.5	44.81	34.27	0	31.98	0	20.58	602.5	32.36	79.8	16.11	0	0	0	0	252.25	366.7	52.31	0	13.36	3.28	35.11
Q96IY4	Carboxypeptidase B2 GN=CPB2	36.81	9.32	0	0	0	0	56.45	23.79	38.67	263.76	38.33	23.36	28.74	0	83.72	0	47.07	17.09	0	0	0	0	0
P14384	Carboxypeptidase M GN=CPM	0	0	22.4	17.68	22.83	10.98	0	0	0	0	0	0	0	0	6.87	7.18	0	0	0	0	0	0	0
P15169	Carboxypeptidase N catalytic chain GN=CPN1	0	0	0	0.87	0	0	61.88	151.44	0	114.4	0	0	31.45	4.48	7.21	22.79	0	0	0	0	0	0	0
P22792	Carboxypeptidase N subunit 2 GN=CPN2	229.61	347.97	0	30.97	66.86	61.92	45.09	111.5	17.97	240.65	103.27	192.8	176.59	80.96	193.12	107.33	93.22	211.48	195.95	0	0	0	0
Q9NQ79	Cartilage acidic protein 1 GN=CRTAC1	1224.04	997.8	871.33	517.31	459.65	503.13	0	85.35	186.23	32355.7	1358.67	5016	308.07	336.07	405.54	359.8	603.2	1146.39	8299.98	51.84	17.88	0	0
P49747	Cartilage oligomeric matrix protein GN=COMP	0	0	0	0	0	0	0	11.61	0	29.47	142.65	0	0	0	0	0	31.17	0	2.83	0	0	0	0
P31944	Caspase-14 GN=CASP14	3326.02	2962.65	120.28	67	37.99	73.53	0	60.35	4984.3	217.25	204.71	31.21	9.9	14.56	0	0	1256.66	1064.5	371.56	0	37.04	9.11	51.62
P04040	Catalase GN=CAT	2042.88	1858.64	0	0	0	0	20.8	1551.77	1971.81	335.11	1048.34	477.09	0	0	0	0	795.13	473.51	284.68	215.81	985.41	1494.38	2274.33
P07858	Cathepsin B GN=CTSB	0	0	80.16	15.27	15.57	15.24	36.35	0	0	0	0	0	8.51	50.27	19.89	22.49	0	0	0	0	97.05	611.15	80.99
P07339	Cathepsin D GN=CTSD	2338.34	1802.75	0	0	0	0	15.28	131.04	2409.99	178.82	218.27	85.45	0	0	0	0	763.14	562.51	256.95	14.81	385.27	434.07	118.66
P08311	Cathepsin G GN=CTSG	199.22	68.2	0	0	0	0	0	933.93	207.04	34.67	106.14	66.99	0	0	0	0	254.53	31.12	13.55	18.48	921.19	8054.98	6437.34
P25774	Cathepsin S GN=CTSS	0	0	8.47	8.35	3.87	0	0	0	0	0	0	0	7.01	27.62	9.21	11.04	0	0	0	30.26	134.36	675.93	209.64
Q9UBR2	Cathepsin Z GN=CTSZ	0	0	303.91	321.81	264.01	321.72	0	0	0	0	0	0	81.46	85.72	63.44	99.35	0	0	0	0	129.66	148.14	0
P11717	Cation-independent mannose-6-phosphate receptor GN=IGF2R	0	0	0	0	0	0	2.68	0	0	0	0	0	0	0	0	0	0	0	0	2.83	41	7.27	6.43
Q13740	CD166 antigen GN=ALCAM	0	0	42.24	27.84	31.87	14.03	26.75	0	0	0	0	0	66.64	100	57.93	64.91	0	0	0	0	0	48.16	0
P16070	CD44 antigen GN=CD44	0	0	59.59	63.15	106.36	72.08	0	0	0	0	0	0	11.01	0	0	0	125.67	0	102.04	9.65	0	0	0
O43866	CD5 antigen-like GN=CD5L	35.29	0	0	0	0	0	0	405.18	0	18.37	107.7	166.66	0	0	0	0	0	13.32	0	0	0	28.72	187.88
P60953	Cell division control protein 42 homolog GN=CDC42	9.88	29.49	61.42	17.08	28.64	2.7	0	29.6	58.39	13.06	42.51	19.61	19.46	28.64	19.31	49.27	78.6	2.13	0	11.93	0	175.14	61.71
P36222	Chitinase-3-like protein 1 GN=CHI3L1	0	19.42	69.14	23.45	20.1	17.85	0	26.29	25.74	7.31	0	0	11.7	23.81	0	14.82	47.07	13.99	66.36	71.94	11.95	425.43	126.58
Q13231	Chitotriosidase-1 GN=CHIT1	0	0	0	0	0	0	0	0	0	0	0	0	10.43	35.17	9.25	10.94	0	0	0	23.6	0	654.33	242.26
O00299	Chloride intracellular channel protein 1 GN=CLIC1	90.33	48.35	386.54	381.67	524.23	299.95	32.86	251.16	74.49	221.29	246.7	297.37	241.04	385.05	246.22	347.53	181.42	20.4	53.24	34.97	419.85	358.48	58.34
Q96NY7	Chloride intracellular channel protein 6 GN=CLIC6	0	0	23.69	12.19	9.61	0	0	24.37	0	0	76.93	87.58	12.22	66.19	0	86.78	0	0	0	0	145.71	116.4	0
Q8IWA5	Choline transporter-like protein 2 GN=SLC44A2	0	0	11.29	12.08	25.53	4	0	0	0	0	0	0	6.02	15.85	0	5.38	0	0	0	0	0	22.03	0
Q53GD3	Choline transporter-like protein 4 GN=SLC44A4	0	0	18.27	17.13	16.41	10.79	0	0	0	0	0	0	22.94	187.08	25.2	50.29	0	0	0	13.29	427.26	114.46	0
Q00610	Clathrin heavy chain 1 GN=CLTC	216.11	216.61	3277.82	3838.64	5774.08	5563.5	22.03	44.83	0	118.16	129.61	281.03	3879.82	3143	4238.88	3229.99	127.04	20.76	223.67	27.54	992.81	46	130.53
P10909	Clusterin GN=CLU	0	0	23.05	39.27	63.06	55.64	38.98	0	0	0	0	0	45.89	195.25	120.7	170.7	0	0	0	0	203.99	3.39	0
Q14019	Coactosin-like protein GN=COTL1	218.64	257.14	579.36	254.81	417.86	155.78	0	62.65	205.94	12.97	57.89	63.07	45.11	100.68	88.06	47.02	143.49	57.32	98.9	157.27	124.72	199.1	242.26
P53621	Coatomer subunit alpha GN=COPA	0	0	41.87	17.02	23.13	15.43	2.54	5.37	0	0.85	24.62	0	148.23	9.66	19.89	73.29	3.71	1.82	0	5.75	249.44	8.49	8.31
P53618	Coatomer subunit beta GN=COPB1	0	0	21.03	6.86	5.32	2.2	0	0	0	0	0	0	0	0	0	5.09	0	0	0	0	97.8	0	0
P35606	Coatomer subunit beta' GN=COPB2	99.61	197.04	0	0	0	0	0	8.99	120.5	0	52.68	21.57	0	0	0	0	0	0	0	0	213.13	66.3	23.04
P48444	Coatomer subunit delta GN=ARCN1	0	0	95.49	30.31	35.9	1.94	0	0	0	0	0	0	8.67	0	9.18	18.91	0	0	0	0	151.15	33.91	0
Q9Y678	Coatomer subunit gamma-1 GN=COPG1	0	0	8.6	23.83	33.43	14.22	0	0	0	0	0	0	28.23	12.25	17.28	6.78	0	0	0	0	97.3	8.66	0
P23528	Cofilin-1 GN=CFL1	744.56	807.74	1166.06	576.62	668.58	190.61	0	238.51	491.86	76.56	223.49	91.01	348.02	378.25	400.71	387.39	539.22	148.82	63.77	34.73	205.48	282.9	350.05
P02452	Collagen alpha-1(I) chain GN=COL1A1	69.22	87.76	0	0	0	160.62	33.38	0	0	7.74	37.55	35.78	14.57	4.71	3.23	0	0	102.53	19.41	3.94	0	0	0
P12111	Collagen alpha-3(VI) chain GN=COL6A3	45.25	40.67	190.06	63.15	217.67	157.23	75.16	203.74	36.92	75.4	111.61	16.32	101.83	1775.59	53.78	1962.53	9.23	43.79	32.16	16.82	0	0	0
P13671	Complement component C6 GN=C6	119.03	251.55	8740.85	7468.6	3768.35	6385.93	81.46	1137.96	47.43	1103.56	196.11	194.43	2513.51	2381.06	3379.52	3117.55	286.98	168.4	126.07	164.47	802.64	347.68	50.23
Q9UQ52	Contactin-6 GN=CNTN6	0	0	185.47	157.06	248.06	181.9	0	0	0	0	0	0	235.88	283.01	325.4	339.35	0	0	0	0	0	0	0
Q99829	Copine-1 GN=CPNE1	0	0	196.49	77.98	50.14	83.21	0	0	0	0	0	0	13.15	36.19	25.49	19.63	0	0	0	0	27.91	94.8	177.99
O75131	Copine-3 GN=CPNE3	399.29	398.28	48.11	49.53	58.88	8.08	0	110.06	377.93	26.9	36.51	16.83	102.47	91.16	42	30.26	130.24	16.31	0	0	135.09	171.47	464.75
Q15517	Corneodesmosin GN=CDSN	3663.69	2822.9	149.66	132.9	70.28	99.18	0	77.3	3428.76	211.47	196.89	41.17	8.91	0	0	0	868.24	1114.34	310.56	0	407.49	27.86	141.4
P35321	Cornifin-A GN=SPRR1A	326.69	331.2	0	0	0	0	0	0	507.19	34.38	0	0	0	0	0	0	124.3	105.38	36.6	0	0	0	0
P22528	Cornifin-B GN=SPRR1B	762.28	1029.94	0	0	0	0	0	108.62	956.33	74.82	65.46	0	0	0	0	0	333.59	216.82	134.57	0	28.9	4.32	24.62
Q9UBG3	Cornulin GN=CRNN	167.99	54.92	0	0	0	0	0	0	285.91	0	4.3	0	0	1.78	0	61.53	29.84	4.34	0	0	380.33	0	0
P31146	Coronin-1A GN=CORO1A	136.76	220.8	17.72	49.42	69.14	23.37	58.38	141.67	395.46	97.36	209.15	162.08	102.09	581.66	165.11	139.01	498.1	96.48	66.92	98.23	409.97	865.97	998.73
Q9BR76	Coronin-1B GN=CORO1B	92.01	139.47	3002.37	1614.54	1082.64	1886.75	0	76.15	42.07	32.64	55.81	23.2	380.25	359.2	428.72	383.31	111.04	6.09	0	17.61	233.88	36.06	0
Q9ULV4	Coronin-1C GN=CORO1C	178.12	486.32	440.72	230.1	379.87	103.05	0	34.2	44.15	10.72	31.82	0	75.28	94.56	109.11	77.07	152.17	17.2	60.26	23.89	200.54	72.56	74.95
P12277	Creatine kinase B-type GN=CKB	0	0	0	5.05	28.38	10.84	0	0	0	0	0	0	154.68	44.63	31.09	80.65	0	0	0	0	0	41.03	0
Q86VP6	Cullin-associated NEDD8-dissociated protein 1 GN=CAND1	0	0	0	12.91	15.46	4.89	2.69	0	36.15	25.05	37.29	51.14	8.69	34.08	18.83	26.98	0	0	9.45	0	38.78	0	0
P01040	Cystatin-A GN=CSTA	2363.67	1337.39	206.59	126.86	148.15	119.01	0	62.07	2103.27	110.93	58.94	18.79	33.26	83	66.14	133.9	437.32	323.62	145.67	0	0	10.73	97.5
P04080	Cystatin-B GN=CSTB	735.27	107.33	30.39	42.23	61.54	16.11	0	19.05	257.43	12.6	174.98	187.9	8.46	238.79	18.93	115.5	331.76	159.14	142.34	0	0	0	0
Q15828	Cystatin-M GN=CST6	124.94	99.92	0	0	0	0	0	0	146.79	0	0	0	0	0	0	0	43.87	185.13	0	0	0	0	0
P01036	Cystatin-S GN=CST4	251.56	127.73	19.37	10.27	5.7	38.75	0	0	133.65	10.78	141.6	93.78	0	176.88	0	61.33	41.22	77.61	18.23	0	17.48	0	0
P01037	Cystatin-SN GN=CST1	251.56	127.73	0	0	0	35.46	0	0	133.65	10.78	141.6	93.78	0	215.66	0	63.78	41.22	77.61	18.23	0	31.61	248.35	0
Q9UHD1	Cysteine and histidine-rich domain-containing protein 1 GN=CHORDC1	0	0	14.78	5.11	4.56	1.07	0	0	0	0	0	0	4.63	6.07	4.32	3.37	0	0	0	0	0	0	0
Q9UGL9	Cysteine-rich C-terminal protein 1 GN=CRCT1	31.49	0	0	0	0	0	0	0	157.74	0	0	0	0	0	0	0	0	0	0	0	0	0	0
P04839	Cytochrome b-245 heavy chain GN=CYBB	0	0	101	5.82	20.97	4.07	0	123.28	0	0	0	0	0	101.37	3.03	0	0	0	0	0	0	102.15	51.72
P13498	Cytochrome b-245 light chain GN=CYBA	0	0	20.47	15.38	14.36	0	0	0	0	0	0	0	10.36	232.66	0	33.83	0	0	0	0	0	130	0
Q9HBI6	Cytochrome P450 4F11 GN=CYP4F11	0	0	0	0	0	0	0	0	0	0	0	0	0	236.07	151.6	154.34	0	0	0	0	0	0	0
P21399	Cytoplasmic aconitate hydratase GN=ACO1	0	0	646.38	342.13	490.04	346.87	0	0	0	0	0	0	357.05	249.67	315.74	391.48	0	0	0	16.05	93.84	28.72	0
Q14204	Cytoplasmic dynein 1 heavy chain 1 GN=DYNC1H1	74.79	87.2	69.96	161.45	135.24	131.59	6.14	74.71	35.82	11.56	52.94	43.46	202.37	343.55	361.13	221.81	48.9	8.15	0	80.37	6050.72	22.24	14.64
Q13409	Cytoplasmic dynein 1 intermediate chain 2 GN=DYNC1I2	0	0	28.46	0	22.41	13.21	0	0	0	0	0	0	25.14	0	26.46	16.66	0	0	0	0	68.66	31.32	0
Q7L576	Cytoplasmic FMR1-interacting protein 1 GN=CYFIP1	0	0	0.86	32.07	41.79	16.11	0	0	0	0	0	0	1.99	116.33	3.12	83	0	0	0	8.11	92.86	7.48	0
P28838	Cytosol aminopeptidase GN=LAP3	67.36	82.87	2497.39	1790.27	2397	648.27	115.71	0	38.56	52	106.92	68.62	766.94	986.44	937.57	1103.92	81.8	15.2	5.05	27.79	65.2	92.65	0
Q96KP4	Cytosolic non-specific dipeptidase GN=CNDP2	512.41	2180.06	538.04	539.28	509.03	245.28	16.08	0	671.51	106.31	134.04	854.52	320.96	238.11	650.8	801.36	358.72	299.41	143.26	45.15	201.78	143.39	0
P07585	Decorin GN=DCN	0	0	0	0	0	0	0	0	0	0	0	0	6.75	66.87	24.62	19.32	0	0	0	0	0	0	0
Q92608	Dedicator of cytokinesis protein 2 GN=DOCK2	0	0	0	0	0	0	0	0	0	0	0	0	2.36	7.35	0	3.39	0	0	0	1.47	0	3.96	13.34
Q9BTZ2	Dehydrogenase/reductase SDR family member 4 GN=DHRS4	341.89	117.81	0	0	0	0	0	43.1	265.1	12.88	10.9	0	0	0	0	0	35.1	28.09	0	0	0	0	0
Q9UGM3	Deleted in malignant brain tumors 1 protein GN=DMBT1	979.23	827.31	1542.5	2064.85	2518.56	2220.56	31.46	364.95	1402.18	145.6	1987.15	3251.41	1520.99	4353.94	2404.29	3046	1146.99	455.71	75.98	518.46	114840	4362.22	2185.33
Q9Y3Z3	Deoxynucleoside triphosphate triphosphohydrolase SAMHD1 GN=SAMHD1	0	0	364.51	231.75	206.27	149.49	0	0	0	0	0	0	225.57	227.22	204.7	384.33	0	0	0	9.42	146.7	27.65	0
P81605	Dermcidin GN=DCD	13169	3549.59	777.68	304.24	212.73	290.75	0	252.31	7624.34	253.07	312.94	65.36	36.48	57.42	41.04	81.16	1389.19	651.52	384.5	53.34	1620.11	102.36	1740.35
Q6E0U4	Dermokine GN=DMKN	337.67	103.55	0	0	0	0	0	47.42	226.76	0	0	0	0	0	0	0	15.35	58.03	10.67	0	0	0	0
Q08554	Desmocollin-1 GN=DSC1	3840.96	2613.28	690.45	526.1	222.23	395.73	0	15.43	3987.44	3235.57	2000.19	980.33	203.66	165.99	269.4	211.58	1485.15	1687.54	756.06	7.2	758.19	64.79	395.54
Q14574	Desmocollin-3 GN=DSC3	844.17	606.51	66.47	34.93	4.56	40.78	0	83.91	647.41	22.88	46.42	0	21.91	0	0	11.14	161.77	325.4	49.17	0	159.04	0	64.87
Q02413	Desmoglein-1 GN=DSG1	8146.21	12227.9	399.4	493.15	440.65	402.02	0	382.19	13145.4	13895.6	13717.1	6176.05	248.77	359.88	296.43	257.58	59406	12282.7	5286.85	14.91	558.15	82.06	567.59
P15924	Desmoplakin GN=DSP	13759.9	10662.8	7574.79	5480.64	4330.56	6192.42	0	939.68	13693.1	811.78	946.64	123.68	2681.07	2728.02	3553.32	2596.26	3555.22	3773.82	1020.4	22.2	1827.56	87.89	1948.02
P60981	Destrin GN=DSTN	0	0	11.2	19.22	31.15	0	0	0	0	0	0	0	27.2	9.46	37.17	43.44	0	0	0	0	95.83	35.64	0
Q16555	Dihydropyrimidinase-related protein 2 GN=DPYSL2	59.18	254.34	384.71	423.4	763.55	374.45	44.57	44.83	0	118.73	91.27	25.98	292.6	83	102.35	2003.41	149.89	155.58	53.42	178.36	87.67	58.31	0
Q01459	Di-N-acetylchitobiase GN=CTBS	0	0	0	0	6.69	0	0	0	0	0	0	0	0	62.32	0	9.33	0	0	0	0	0	175.14	36.69
P53634	Dipeptidyl peptidase 1 GN=CTSC	869.49	310.24	272.69	165.85	209.69	214.32	28.14	96.55	211.42	93.89	302.51	292.46	525.9	538.12	168.01	363.88	420.41	84.73	212.58	73.67	1815.22	2118.48	430.14
Q9UHL4	Dipeptidyl peptidase 2 GN=DPP7	0	0	84.93	12.52	27.5	5.56	0	0	0	0	0	0	0	0	0	0	0	0	0	0	0	0	0
Q9NY33	Dipeptidyl peptidase 3 GN=DPP3	0	0	65.83	20.65	44.83	7.55	11.96	52.59	0	19.07	47.2	0	4.91	10.2	23.46	34.45	76.31	0	4.09	20.59	68.41	53.34	25.51
P27487	Dipeptidyl peptidase 4 GN=DPP4	41.36	41.78	18.36	32.18	50.14	1814.19	5.68	0	11.17	30.91	112.14	17.81	137.92	1639.53	54.36	3802.39	256.82	67.29	29.58	19.55	131.88	14.47	0
P27695	DNA-(apurinic or apyrimidinic site) endonuclease GN=APEX1	0	0	43.8	12.08	28.15	1.28	0	0	0	0	0	0	0	45.85	0	0	0	0	0	0	21.05	237.54	165.14
P31689	DnaJ homolog subfamily A member 1 GN=DNAJA1	0	0	9.18	3.36	4.29	0	0	0	0	0	0	0	6.34	8.64	3.17	10.63	0	0	0	0	37.79	0	0
O60496	Docking protein 2 GN=DOK2	0	0	172.61	68.65	79.39	118.04	0	0	0	0	0	0	23.59	18.78	56.87	44.97	0	0	0	0	0	0	0
Q9UJU6	Drebrin-like protein GN=DBNL	0	0	81.26	15.27	56.98	0	0	0	0	0	0	0	0	15.99	5.34	10.73	0	0	0	21.21	40.01	46.22	67.93
O95147	Dual specificity protein phosphatase 14 GN=DUSP14	123.25	148.13	0	0	0	0	0	0	140.22	25.8	8.29	0	0	0	0	0	48.9	25.53	16.01	0	0	0	0
P50570	Dynamin-2 GN=DNM2	0	0	43.61	10.98	35.71	0	0	0	0	0	0	0	2.63	3.55	6.46	0	0	0	0	0	71.13	0	0
O95834	Echinoderm microtubule-associated protein-like 2 GN=EML2	193.31	38.85	50.41	26.58	14.25	0	0	0	0	8.29	44.59	20.26	9.41	0	0	33.94	72.66	0	0	0	328.47	63.27	33.92
Q9HC35	Echinoderm microtubule-associated protein-like 4 GN=EML4	0	0	212.09	132.35	125.36	55.15	0	0	0	0	0	0	50.14	62.52	21.24	60.61	0	0	0	0	114.34	0	0
Q12805	EGF-containing fibulin-like extracellular matrix protein 1 GN=EFEMP1	158.7	169.09	973.25	1565.11	2043.72	2007.7	197.51	169.83	0	416	333.8	130.87	63.29	160.55	222.08	4272.58	199.24	148.82	101.12	132.71	837.22	235.39	36.59
Q9H4M9	EH domain-containing protein 1 GN=EHD1	0	0	26.63	49.81	15.08	4.84	0	0	0	0	0	0	0	46.74	0	7.8	0	0	0	0	45.45	56.8	48.06
Q9H223	EH domain-containing protein 4 GN=EHD4	0	0	113.85	156.51	238.56	245.76	0	0	0	0	0	0	366.07	599.35	411.34	338.33	0	0	0	0	105.7	58.74	0
P68104	Elongation factor 1-alpha 1 GN=EEF1A1	3098.09	3116.37	1744.5	1032.42	1386.54	339.13	129.52	675.31	2377.13	589.34	1139.61	738.51	975.76	748.33	1226.28	1431.01	2293.98	530.47	436.26	560.63	5581.49	969.62	676.37
P26641	Elongation factor 1-gamma GN=EEF1G	245.65	314.43	140.48	54.53	78.25	28.11	16.72	26.01	190.61	37.56	199.5	176.46	24.75	33.2	31	62.04	217.97	62.66	83	23.04	301.31	272.1	96.81
P13639	Elongation factor 2 GN=EEF2	911.7	771.41	439.8	318.51	282.63	158.68	40.9	154.89	875.27	153.11	372.92	189.53	574.88	1027.26	505	585.69	452.4	148.46	66.36	77.89	852.04	198.68	188.86
P49411	Elongation factor Tu, mitochondrial GN=TUFM	0	0	44.07	0	0	0	0	0	0	0	0	0	0	9.93	0	16.97	0	0	0	0	50.13	30.01	0
Q9UI08	Ena/VASP-like protein GN=EVL	0	0	17.54	17.19	61.92	1.31	0	0	0	0	0	0	0	0	0	0	0	0	0	1.39	0	0	0
Q9NZ08	Endoplasmic reticulum aminopeptidase 1 GN=ERAP1	0	0	19.92	4.32	16.75	9.39	0	0	0	0	0	0	0	0	1.9	0	0	0	0	0	162.75	34.12	0
P11021	Endoplasmic reticulum chaperone BiP GN=HSPA5	607.8	363.34	258	116.97	126.12	53.7	115.18	293.11	441.47	117.87	469.41	90.03	40.09	87.76	60.45	107.33	445.09	110.01	49.54	30.01	1746.06	362.8	154.26
Q9BS26	Endoplasmic reticulum resident protein 44 GN=ERP44	0	0	41.68	19.11	24.84	11.37	0	0	0	0	0	0	0	0	0	0	0	0	0	0	0	44.7	0
P14625	Endoplasmin GN=HSP90B1	43.73	452.78	112.02	86.22	105.6	64.34	38.63	347.71	38.34	118.45	260.78	98.36	69.09	85.72	68.36	61.74	260.02	64.8	264.34	23.94	1059.5	161.53	112.73
Q92817	Envoplakin GN=EVPL	163.77	26.55	0	0	0	0	0	0	97.93	5.26	0	0	0	0	0	0	31.62	29.26	0	0	108.67	0	0
P11678	Eosinophil peroxidase GN=EPX	0	0	101	79.08	98.39	49.35	0	0	0	0	0	0	81.72	161.23	271.33	168.65	0	0	0	0	0	479.41	139.43
Q9H6S3	Epidermal growth factor receptor kinase substrate 8-like protein 2 GN=EPS8L2	0	0	48.11	99.4	61.16	32.7	0	0	0	0	0	0	10.04	9.39	20.76	14.51	0	0	0	0	112.87	10.52	0
P58107	Epiplakin GN=EPPK1	0	59.53	0	0	0	0	0	0	37.46	0	10.67	0	0	0	0	0	79.06	0	0	0	0	0	13.65
P07099	Epoxide hydrolase 1 GN=EPHX1	0	0	98.24	25.54	16.56	29.75	0	0	0	0	0	0	5.93	0	0	6.72	0	0	0	0	400.08	0	0
Q96HE7	ERO1-like protein alpha GN=ERO1A	0	0	3.2	0	12.99	0	0	0	0	0	0	0	0	14.29	0	20.14	0	0	0	0	0	46.43	20.47
P60842	Eukaryotic initiation factor 4A-I GN=EIF4A1	509.03	245.96	35.53	25.37	86.61	2.5	0	21.01	70.77	12.22	120.74	24.02	131.48	15.17	110.08	97.82	249.96	37.03	0	19.11	149.66	91.78	82.86
P41091	Eukaryotic translation initiation factor 2 subunit 3 GN=EIF2S3	0	0	59.22	50.08	37.57	40.25	0	0	0	0	0	0	9.89	0	0	48.04	0	0	0	0	56.55	25.48	0
Q14152	Eukaryotic translation initiation factor 3 subunit A GN=EIF3A	0	0	9.64	4.87	10.29	0	1.81	0	0	0	0	0	0	21.36	5.99	10.63	0	0	0	2.22	124.47	1.97	0
Q99613	Eukaryotic translation initiation factor 3 subunit C GN=EIF3C	45.75	25.43	0	0	0	0	0	0	0	4.94	37.55	13.15	0	0	0	0	9.05	0	0	0	74.58	0	0
Q13347	Eukaryotic translation initiation factor 3 subunit I GN=EIF3I	0	0	279.12	132.9	106.74	5.27	0	0	0	0	0	0	82.88	27.42	62.67	136.97	0	0	0	0	33.34	0	0
Q15056	Eukaryotic translation initiation factor 4H GN=EIF4H	108.9	62.47	0	0	0	0	0	0	121.6	28.66	51.63	13.66	0	0	0	0	20.88	55.54	0	0	0	0	0
Q9BSJ8	Extended synaptotagmin-1 GN=ESYT1	0	0	141.4	57.66	23.51	53.22	0	0	0	0	0	0	0	0	0	3.54	0	0	0	0	74.83	1.86	0
Q16610	Extracellular matrix protein 1 GN=ECM1	423.77	494.71	37.19	40.31	13.9	18.92	51.21	52.01	788.72	73.38	79.28	11.24	81.21	40.55	83.43	80.65	252.7	149.17	65.62	1.28	154.85	28.94	43.7
P08294	Extracellular superoxide dismutase [Cu-Zn] GN=SOD3	0	0	0	0	8.66	0	0	0	0	0	0	0	13.92	11.43	0	216.7	0	0	0	0	0	0	0
P15311	Ezrin GN=EZR	1587.03	2389.69	910.81	658.99	790.14	347.84	59.08	678.18	696.71	583.56	1593.37	699.3	983.49	1836.82	1728.38	1400.34	1357.2	294.79	277.28	471.32	8075.86	1785.92	412.34
P52907	F-actin-capping protein subunit alpha-1 GN=CAPZA1	0	0	107.42	61.51	79.01	37.4	0	0	0	0	0	0	180.46	194.57	104.28	237.14	0	0	0	0	14.89	124.6	48.16
P47755	F-actin-capping protein subunit alpha-2 GN=CAPZA2	0	0	47.56	8.95	40.65	0	0	0	0	0	0	0	0	37.01	0	7.74	0	0	0	0	0	30.01	0
P47756	F-actin-capping protein subunit beta GN=CAPZB	564.75	443	91.08	69.19	71.04	0	0	135.64	602.5	43.33	85.54	37.42	44.86	104.09	26.46	56.32	189.64	151.31	52.87	0	210.41	159.8	303.58
P49327	Fatty acid synthase GN=FASN	116.5	89.86	10.1	11.48	9.12	4.58	11.22	0	113.93	199.62	53.2	34.96	14.95	6.94	44.22	32.5	71.29	21.75	9.09	17.71	164.98	5.53	41.53
Q01469	Fatty acid-binding protein 5 GN=FABP5	13591.1	1565.17	660.15	373.98	417.86	283.01	0	62.65	1785.59	159.76	268.6	59.31	100.8	95.24	146.77	171.72	1763.9	590.99	201.49	5.6	126.45	29.37	616.04
P15090	Fatty acid-binding protein, adipocyte GN=FABP4	132.53	373.13	4719.33	3498.16	3711.37	1064.32	0	0	61.89	9.04	11.6	7.21	616.13	387.77	855.5	1267.46	171.36	6.55	81.15	0	166.7	0	81.68
Q6ZVX7	F-box only protein 50 GN=NCCRP1	2228.6	1635.05	0	0	0	0	0	67.53	2541.45	82.62	90.23	0	0	0	0	0	626.05	519.79	114.61	0	0	0	41.13
Q86UX7	Fermitin family homolog 3 GN=FERMT3	46.34	73.93	75.2	54.31	90.79	31.74	0	1017.27	0	0	11.24	15.49	116.91	126.54	134.22	103.24	24.9	3.74	4.09	9.08	117.07	48.58	197.76
P02794	Ferritin heavy chain GN=FTH1	0	0	138.64	99.95	142.45	38.99	0	0	0	0	0	0	14.31	104.77	118.77	83.51	0	0	0	55.81	0	38	0
P02792	Ferritin light chain GN=FTL	32.58	34.8	79.42	64.8	46.34	82.24	0	63.22	15.99	20.51	279.04	27.45	47.82	133.34	123.59	66.85	53.47	20.44	47.51	13.79	0	0	0
Q9UGM5	Fetuin-B GN=FETUB	0	0	0	0	19.91	6.72	100.15	0	0	0	0	0	67.54	20.48	75.12	27.5	0	0	0	0	0	0	0
P23142	Fibulin-1 GN=FBLN1	344.42	188.66	0	7.58	21.46	0	82.68	278.74	85.66	748.23	187.5	101.63	137.92	13.54	69.71	97.82	213.4	113.21	100.75	21.63	0	34.55	0
O75636	Ficolin-3 GN=FCN3	0	0	51.69	33.17	46.72	39.23	125.33	213.8	33.63	61.24	34.94	31.53	39.18	74.83	207.6	66.03	0	11.68	10.48	0	0	0	0
P20930	Filaggrin GN=FLG	3064.33	3423.82	165.27	77.98	45.2	108.37	0	85.35	7153.3	145.31	161.16	3.02	10.29	9.12	11.3	3.26	1092.16	562.51	190.4	0	91.87	17.13	195.79
Q5D862	Filaggrin-2 GN=FLG2	6972.82	3493.69	79.15	92.26	30.24	62.41	0	439.67	5082.89	442	362.49	1096.33	34.93	51.91	37.17	16.56	1476.01	911.41	1537.99	3.6	241.04	54.63	287.75
P21333	Filamin-A GN=FLNA	1468.85	1509.28	828.18	900.63	645.79	701.49	66.6	143.39	74.05	583.56	685.85	141.33	692.18	6054.7	639.21	2626.92	1096.73	751.2	3734.07	59.04	526.04	462.14	505.29
O75369	Filamin-B GN=FLNB	90.33	115.85	36.54	15.1	8.05	3.53	18.36	0	2.99	21.61	54.76	60.94	22.56	8.91	0	60.82	60.32	5.06	0	8.31	447.02	9.42	5.47
P30043	Flavin reductase (NADPH) GN=BLVRB	0	0	0	0	23.55	0	0	26.04	0	0	98.31	94.93	24.36	0	73.87	90.87	19.65	0	0	0	0	41.9	0
P21462	fMet-Leu-Phe receptor GN=FPR1	0	0	344.31	211.43	37.61	82.73	0	0	0	0	0	0	11.72	51.29	0	47.63	0	0	0	0	0	0	0
Q12841	Follistatin-related protein 1 GN=FSTL1	0	0	0	26.14	19.3	10.55	12.6	0	0	0	0	0	29.78	30.14	78.79	26.78	0	0	0	0	0	0	0
Q13642	Four and a half LIM domains protein 1 GN=FHL1	0	0	131.3	50.25	104.85	0	0	0	0	0	0	0	0	15.72	0	0	0	0	0	0	0	0	0
P09467	Fructose-1,6-bisphosphatase 1 GN=FBP1	763.97	1099.81	2332.12	911.61	755.95	426.21	0	204.6	43.93	126.53	122.83	64.86	176.59	296.61	211.46	205.45	1051.03	189.4	179.49	147.85	162.75	393.03	0
P04075	Fructose-bisphosphate aldolase A GN=ALDOA	612.87	459.77	830.01	441.53	611.6	216.25	234.21	379.32	639.74	192.11	425.07	299	381.54	795.95	465.41	582.62	822.54	228.57	136.61	123.53	288.95	736.4	1018.51
P09972	Fructose-bisphosphate aldolase C GN=ALDOC	0	0	74.65	0	24.43	15.63	0	0	0	0	0	0	32.87	43.54	35.15	50.6	0	0	0	0	0	31.32	303.58
P16930	Fumarylacetoacetase GN=FAH	0	0	12.95	3.05	6.04	19.88	2.69	0	0	0	0	0	4.03	58.98	17.77	8.38	0	0	0	19.25	0	96.1	90.58
P09382	Galectin-1 GN=LGALS1	0	0	49.21	17.02	52.04	0	0	0	0	0	0	0	10.62	16.4	0	0	0	0	0	0	0	0	0
P17931	Galectin-3 GN=LGALS3	316.56	297.66	498.56	460.75	755.95	187.71	0	71.27	232.24	39.58	180.72	191.16	134.05	171.44	237.53	303.58	201.98	100.75	181.34	14.21	0	280.73	0
Q08380	Galectin-3-binding protein GN=LGALS3BP	346.95	384.31	2102.58	1081.85	1489.11	1117.54	629.23	362.08	100.78	1250.9	1147.44	816.94	770.81	1428.64	721.29	1032.37	1265.8	715.6	454.74	600.31	3185.89	1403.68	218.54
P47929	Galectin-7 GN=LGALS7	1738.98	874.82	158.84	54.26	27.31	70.63	0	42.24	1226.91	60.38	87.1	21.73	8.37	0	0	9.31	1329.78	237.47	55.46	0	0	0	206.66
Q92820	Gamma-glutamyl hydrolase GN=GGH	776.63	624.67	50.59	0	0	0	0	35.92	890.6	41.02	46.94	4.33	8.7	20.75	15.35	28.01	207.01	173.38	72.65	0	0	33.47	18.69
O75223	Gamma-glutamylcyclotransferase GN=GGCT	24565.3	49051.4	65.37	36.68	12.12	12.87	0	658.06	132550	2758.9	1676.82	161.92	14.82	0	7.22	18.4	11515.6	8224.08	7449.65	0	56.3	40.17	36.09
P17900	Ganglioside GM2 activator GN=GM2A	122.4	122.14	0	0	0	0	0	0	248.67	11.99	9.81	0	0	0	0	0	114.7	27.09	21.07	0	0	0	0
Q96QA5	Gasdermin-A GN=GSDMA	1164.95	1052.3	0	0	0	0	0	95.69	1818.45	80.02	302.51	10.46	0	0	0	0	330.85	244.94	126.26	0	35.81	10.86	0
P20142	Gastricsin GN=PGC	0	0	72.72	141.13	0	88.53	29.71	0	0	0	0	0	0	0	55.04	44.57	0	0	0	64.49	0	0	0
P06396	Gelsolin GN=GSN	2870.17	4010.76	0	0	0	0	866.94	1546.02	559.78	1479.12	2738.2	1617.54	0	0	0	0	3724.3	1669.74	1282.89	1503.26	3581.04	3865.53	1967.79
O60234	Glia maturation factor gamma GN=GMFG	0	0	98.24	44.37	59.64	0	0	0	0	0	0	0	26.17	72.11	0	25.76	0	0	0	0	0	94.15	0
P46926	Glucosamine-6-phosphate isomerase 1 GN=GNPDA1	0	0	17.35	0	11.32	0	0	0	0	0	0	0	0	0	13.13	0	0	0	0	0	0	0	0
P11413	Glucose-6-phosphate 1-dehydrogenase GN=G6PD	4026.68	3214.2	121.2	60.96	148.15	19.21	0	194.55	4754.26	252.2	328.58	83.98	131.48	257.15	113.94	95.98	1051.03	922.09	395.59	28.03	201.03	397.35	668.46
P06744	Glucose-6-phosphate isomerase GN=GPI	1232.48	1102.61	362.67	180.67	207.79	61.92	87.57	666.69	6200.25	372.67	518.95	89.05	153.39	580.3	131.32	229.98	1265.8	808.17	27.91	382.01	147.2	3584.79	1097.61
P14314	Glucosidase 2 subunit beta GN=PRKCSH	0	0	500.4	236.14	245.78	151.42	25.51	0	0	0	0	0	81.33	175.52	112.01	77.27	0	0	0	11.44	0	156.13	0
P00367	Glutamate dehydrogenase 1, mitochondrial GN=GLUD1	89.48	82.17	0	0	0	0	0	3879.42	146.79	97.07	0	0	0	0	0	0	61.23	0	0	0	350.69	74.08	0
P48506	Glutamate--cysteine ligase catalytic subunit GN=GCLC	15.53	0	30.02	0	0	0	0	0	0	0	73.02	75.32	2.66	10	0	32.81	0	0	0	11.02	102.25	30.24	0
P15104	Glutamine synthetase GN=GLUL	95.39	143.94	0	0	0	0	0	0	154.46	11.24	71.71	10.26	0	0	0	0	204.72	20.01	28.28	0	71.62	0	0
Q06210	Glutamine--fructose-6-phosphate aminotransferase [isomerizing] 1 GN=GFPT1	21.78	81.61	5.62	4.64	7.67	6.97	0	0	0	15.83	45.38	19.61	33.9	0	29.45	69.81	29.7	0	0	0	205.98	0	0
P35754	Glutaredoxin-1 GN=GLRX	362.15	234.78	0	0	0	0	0	0	166.51	0	0	0	0	0	0	0	119.27	105.38	10.94	0	0	0	0
P22352	Glutathione peroxidase 3 GN=GPX3	0	0	49.67	192.21	187.28	156.26	140.87	0	43.82	178.25	38.07	108.65	266.82	89.8	187.32	174.79	20.75	0	6.03	3.28	0	0	0
P00390	Glutathione reductase, mitochondrial GN=GSR	129.16	148.13	621.59	327.85	444.45	151.91	27.27	1275.9	40.64	16.61	177.07	93.29	203.66	1204.14	200.84	422.15	250.42	0	11.42	52.34	367.98	470.77	246.23
P09210	Glutathione S-transferase A2 GN=GSTA2	0	0	117.52	88.42	78.25	66.28	0	0	0	5.92	29.47	248.35	25.26	23.06	10.43	123.68	22.35	0	0	0	44.7	63.71	0
P78417	Glutathione S-transferase omega-1 GN=GSTO1	0	0	176.29	59.31	192.6	29.85	0	0	0	0	0	0	158.54	140.14	133.25	108.35	0	0	0	0	0	167.8	0
P09211	Glutathione S-transferase P GN=GSTP1	254.94	139.33	0	0	0	0	23.6	126.73	201.56	62.69	229.75	406.84	0	0	0	0	557.5	348.9	64.33	32	360.57	464.3	112.73
P48637	Glutathione synthetase GN=GSS	0	0	52.79	25.87	27.05	3.73	21.84	0	0	0	0	0	33.38	27.01	8.77	27.5	0	0	0	24.44	55.32	140.37	88.1
P04406	Glyceraldehyde-3-phosphate dehydrogenase GN=GAPDH	5352.02	3912.94	17077.7	9555.42	4558.49	10014.3	784.8	1456.94	4327.03	618.23	1006.62	1009.74	2629.51	2510.32	4026.45	3689.96	2897.18	1356.44	1072.16	295.2	1918.94	2202.71	1453.6
P21695	Glycerol-3-phosphate dehydrogenase [NAD(+)], cytoplasmic GN=GPD1	0	0	402.15	305.33	358.6	147.07	0	0	0	0	0	0	75.92	211.57	222.08	154.34	0	0	0	0	0	0	0
P11216	Glycogen phosphorylase, brain form GN=PYGB	0	0	71.43	13.78	68.38	4.57	8.07	0	0	27.18	33.9	16.11	6.44	0	10.62	31.38	21.2	0	0	16.65	142.99	22.24	0
P06737	Glycogen phosphorylase, liver form GN=PYGL	0	67.36	114.77	70.84	87.75	46.49	3.78	225.58	17.42	4.77	29.73	25.82	56.97	223.82	106.21	69.91	102.82	2.04	5.31	69.21	95.08	604.66	519.14
P11217	Glycogen phosphorylase, muscle form GN=PYGM	1882.49	1078.85	3736.9	5184.09	4558.49	4300.83	0	2212.71	2125.18	43.33	43.55	9.13	3493.13	2598.76	3794.72	2473.6	413.1	55.18	25.33	0	196.34	22.03	0
Q9HC38	Glyoxalase domain-containing protein 4 GN=GLOD4	0	20.82	92.73	64.8	77.11	32.56	0	0	11.61	4.3	32.08	48.04	4.31	19.32	35.53	30.46	41.45	9.33	4.88	0	88.17	172.76	75.64
P28676	Grancalcin GN=GCA	0	0	115.69	56.56	104.85	0	0	0	0	0	0	0	0	34.42	0	0	0	0	0	0	0	0	0
P62826	GTP-binding nuclear protein Ran GN=RAN	36.64	99.22	224.95	295.45	120.42	114.66	0	51.15	14.02	12.77	56.85	36.44	72.7	8.78	117.8	90.26	67.17	16.55	0	33.24	439.6	212.28	62.79
P04899	Guanine nucleotide-binding protein G(i) subunit alpha-2 GN=GNAI2	0	0	388.38	664.49	105.23	232.22	0	0	0	0	0	0	73.6	134.02	110.08	78.5	0	0	0	0	64.46	215.31	155.25
P62873	Guanine nucleotide-binding protein G(I)/G(S)/G(T) subunit beta-1 GN=GNB1	0	0	0	0	0	0	0	63.22	0	0	0	0	0	0	0	0	0	0	0	7.74	235.86	114.02	22.15
P62879	Guanine nucleotide-binding protein G(I)/G(S)/G(T) subunit beta-2 GN=GNB2	0	0	536.2	186.72	234	22.21	0	120.69	0	21.09	70.93	59.64	9	158.51	30.71	136.97	107.39	0	0	10.72	491.47	106.03	56.96
P50148	Guanine nucleotide-binding protein G(q) subunit alpha GN=GNAQ	0	0	0	0	0	0	0	0	0	0	0	0	0	74.83	0	0	0	0	0	2.86	76.07	51.18	15.42
P29992	Guanine nucleotide-binding protein subunit alpha-11 GN=GNA11	0	0	0	0	0	0	0	0	0	0	0	0	0	41.5	0	32.81	0	0	0	0	323.53	90.05	0
Q03113	Guanine nucleotide-binding protein subunit alpha-12 GN=GNA12	268.45	413.65	0	0	0	0	0	146.27	681.37	42.47	71.19	34.47	0	0	0	0	239.45	58.74	47.69	0	0	0	0
Q14344	Guanine nucleotide-binding protein subunit alpha-13 GN=GNA13	268.45	413.65	0	0	0	0	0	146.27	681.37	42.47	71.19	34.47	0	0	0	0	239.45	58.74	47.69	0	72.12	30.67	300.6
O95837	Guanine nucleotide-binding protein subunit alpha-14 GN=GNA14	0	0	0	19.99	15.19	0	0	0	0	0	0	0	13.92	24.42	20.28	9.66	0	0	0	0	32.84	12.59	0
P32455	Guanylate-binding protein 1 GN=GBP1	0	0	29.56	7.52	43.69	2.32	12.79	0	0	0	0	0	7.99	4.54	118.77	9.33	0	0	0	0	0	0	0
P0DMV9	Heat shock 70 kDa protein 1B GN=HSPA1B	2414.32	2906.75	679.44	549.16	828.12	477.49	60.47	66.38	2179.95	240.07	406.82	284.29	671.56	589.14	870.95	558.09	703.73	290.51	120.34	194.98	10348	617.62	822.72
P34932	Heat shock 70 kDa protein 4 GN=HSPA4	312.34	173.29	115.69	90.61	110.54	36.86	51.39	47.7	60.69	102.85	172.12	52.45	252.64	185.04	177.67	243.27	188.73	57.32	83.74	11.09	279.07	46	28.18
P11142	Heat shock cognate 71 kDa protein GN=HSPA8	1359.11	1802.75	6610.73	9225.92	13941.4	11514	195.76	709.79	303.44	340.89	980.54	651.92	31708.8	19116.5	17283.8	34650.8	1229.25	216.82	232.92	209.11	4717.1	755.83	426.19
Q92598	Heat shock protein 105 kDa GN=HSPH1	411.11	607.9	281.87	218.57	217.29	127.72	27.62	81.32	609.07	59.22	122.57	65.85	204.95	182.32	330.23	144.12	216.6	77.97	45.47	11.54	380.33	35.85	0
P04792	Heat shock protein beta-1 GN=HSPB1	628.9	380.11	218.52	215.27	180.44	83.69	0	0	443.66	213.49	53.98	120.58	631.6	375.53	161.25	467.12	349.58	63.02	247.71	0	186.46	17.21	144.38
P07900	Heat shock protein HSP 90-alpha GN=HSP90AA1	1570.15	2739.05	788.7	757.84	892.7	498.3	235.96	971.29	709.85	647.11	1507.31	802.23	671.56	721.12	947.23	888.25	1325.21	226.07	104.63	242.85	3210.59	524.76	363.89
P08238	Heat shock protein HSP 90-beta GN=HSP90AB1	1114.3	1453.38	900.71	358.05	501.43	184.81	57.33	566.11	420.65	395.78	751.05	419.91	293.89	255.79	342.78	431.35	731.15	190.47	77.45	78.89	1620.11	269.94	161.18
P14317	Hematopoietic lineage cell-specific protein GN=HCLS1	0	0	82.08	75.24	75.97	16.11	0	0	0	0	0	0	127.09	72.79	23.66	140.03	0	0	0	0	0	37.14	28.28
P26927	Hepatocyte growth factor-like protein GN=MST1	0	10.31	0	0	0	0	12.62	0	0	187.2	0	8.46	0	0	0	0	0	0	15.75	0	0	0	0
P51858	Hepatoma-derived growth factor GN=HDGF	0	0	15.06	4.13	7.94	0	0	0	0	0	0	0	0	17.35	0	17.07	0	0	0	0	0	64.35	50.13
P09651	Heterogeneous nuclear ribonucleoprotein A1 GN=HNRNPA1	28.62	36.75	323.19	152.67	194.5	52.25	19.05	11.29	0	0	39.12	34.64	24.88	95.92	51.85	183.99	40.17	0	2.18	0	105.7	70.62	79.8
P51991	Heterogeneous nuclear ribonucleoprotein A3 GN=HNRNPA3	0	0	39.21	4.82	0	0	0	0	0	0	0	0	4.96	0	0	32.91	0	0	0	0	127.68	43.19	76.44
Q14103	Heterogeneous nuclear ribonucleoprotein D0 GN=HNRNPD	43.31	61.49	125.79	23.28	27.69	0	0	0	0	7.66	43.55	41.5	0	52.93	0	104.26	53.47	9.43	5.88	0	276.61	143.17	272.92
P52597	Heterogeneous nuclear ribonucleoprotein F GN=HNRNPF	0	0	44.26	33.72	17.78	44.9	0	0	0	0	0	0	10.45	6.8	0	33.42	0	0	0	0	0	0	0
P31943	Heterogeneous nuclear ribonucleoprotein H GN=HNRNPH1	88.64	19.15	0	0	0	0	0	0	7.49	0	3.47	8.41	0	0	0	0	72.2	2.6	0	0	39.51	0	82.57
P61978	Heterogeneous nuclear ribonucleoprotein K GN=HNRNPK	69.39	58.41	95.49	26.58	38.75	8.85	0	0	51.38	4.8	19.58	22.87	31.06	39.66	61.12	89.13	65.35	6.76	0	0	45.2	80.11	36.19
O60506	Heterogeneous nuclear ribonucleoprotein Q GN=SYNCRIP	0	0	21.21	23.12	33.01	35.46	0	0	0	0	0	0	42.54	57.62	39.59	34.96	0	0	0	0	103.73	29.59	27.49
Q00839	Heterogeneous nuclear ribonucleoprotein U GN=HNRNPU	75.81	84.41	35.62	7.14	10.52	0	0	0	23.11	2.55	53.98	69.44	9.06	14.83	0	46.92	58.04	0	0	0	708.8	83.57	140.41
P22626	Heterogeneous nuclear ribonucleoproteins A2/B1 GN=HNRNPA2B1	0	0	1221.15	658.99	531.82	556.35	0	0	0	0	0	0	543.95	542.2	669.14	541.74	0	0	0	0	419.85	108.84	96.32
P07910	Heterogeneous nuclear ribonucleoproteins C1/C2 GN=HNRNPC	0	0	29.75	0	0	0	0	0	0	0	0	0	0	20.82	13.32	19.42	0	0	0	0	66.92	49.02	0
P19367	Hexokinase-1 GN=HK1	0	0	2938.1	3520.13	5204.27	4803.96	0	0	0	0	0	0	3892.71	2836.86	4538.21	3076.67	0	0	0	0	256.85	12.75	0
P52790	Hexokinase-3 GN=HK3	123.25	243.16	90.07	52.06	86.23	8.9	0	0	0	8.06	18.7	0	0	54.08	90.47	16.97	164.51	20.22	0	16.74	0	126.77	176.01
P09429	High mobility group protein B1 GN=HMGB1	360.46	278.1	0	0	0	0	0	26.24	243.19	0	28.95	6.11	0	0	0	0	111.5	47.35	0	0	0	0	0
P26583	High mobility group protein B2 GN=HMGB2	0	0	0	7.03	0	0	0	104.89	0	200.78	0	0	7.4	30.68	8.63	12.47	0	0	0	0	0	0	0
P42357	Histidine ammonia-lyase GN=HAL	3477.97	2096.22	0	0	0	0	0	175.58	1413.13	144.16	120.48	26.8	0	0	0	0	936.79	305.82	216.28	0	0	27.65	23.74
P04196	Histidine-rich glycoprotein GN=HRG	284.48	459.77	456.32	322.36	721.76	352.68	459.69	465.53	200.47	531.56	419.86	398.67	2513.51	423.15	4248.54	1451.45	193.3	452.15	486.17	192	11.65	113.81	242.26
P12081	Histidine--tRNA ligase, cytoplasmic GN=HARS	0	0	0	0	0	0	5.47	0	0	0	0	0	0	0	0	0	0	0	0	0	27.91	105.38	31.74
P16403	Histone H1.2 GN=H1-2	77.33	59.39	525.19	262.5	150.05	264.63	0	153.17	107.14	14.62	0	2303.77	46.92	115.65	62.57	50.8	58.95	0	401.13	0	288.95	1075.44	0
P0C0S8	Histone H2A type 1 GN=H2AC11	953.91	406.67	0	0	0	0	0	0	962.9	75.69	106.66	30.39	0	0	0	0	2134.05	106.45	83.37	0	0	0	0
P20671	Histone H2A type 1-D GN=H2AC7	953.91	406.67	0	0	0	0	0	0	962.9	75.69	106.66	30.39	0	0	0	0	2134.05	106.45	83.37	0	0	0	0
Q96KK5	Histone H2A type 1-H GN=H2AC12	953.91	406.67	0	0	0	0	0	0	962.9	75.69	106.66	30.39	0	0	0	0	2134.05	106.45	83.37	0	0	0	0
Q99878	Histone H2A type 1-J GN=H2AC14	953.91	406.67	0	0	0	0	0	0	962.9	75.69	106.66	30.39	0	0	0	0	2134.05	106.45	83.37	0	0	0	0
Q6FI13	Histone H2A type 2-A GN=H2AC18	953.91	406.67	13.22	6.21	6.08	6.97	0	0	962.9	75.69	106.66	30.39	17.4	341.51	29.84	19.73	2134.05	106.45	83.37	0	0	0	0
Q16777	Histone H2A type 2-C GN=H2AC20	953.91	406.67	13.22	6.21	6.08	6.97	166.05	0	962.9	75.69	106.66	30.39	17.4	341.51	29.84	19.73	2134.05	106.45	83.37	7.49	313.65	239.71	0
Q9BTM1	Histone H2A.J GN=H2AJ	953.91	406.67	0	0	0	0	0	0	962.9	75.69	106.66	30.39	0	0	0	0	2134.05	106.45	83.37	0	0	0	0
P33778	Histone H2B type 1-B GN=H2BC3	154.48	0	0	0	0	0	0	0	103.41	9.36	0	0	0	218.38	0	8.51	273.72	0	0	0	575.44	0	31.64
P62807	Histone H2B type 1-C/E/F/G/I GN=H2BC4	264.22	176.08	34.71	11.7	12.88	15.29	0	86.21	233.33	87.24	21.02	16.06	0	541.52	0	6.15	690.02	42.37	0	0	0	0	0
P58876	Histone H2B type 1-D GN=H2BC5	264.22	176.08	34.71	11.7	12.88	15.29	37.23	86.21	233.33	87.24	21.02	16.06	0	541.52	0	6.15	690.02	42.37	0	0	575.44	263.46	31.64
Q93079	Histone H2B type 1-H GN=H2BC9	264.22	176.08	34.71	11.7	12.88	15.29	0	86.21	233.33	87.24	21.02	16.06	0	541.52	0	6.15	690.02	42.37	0	0	0	0	0
P06899	Histone H2B type 1-J GN=H2BC11	154.48	0	0	0	0	0	0	0	103.41	9.36	0	0	0	218.38	0	8.51	273.72	0	0	0	0	0	0
O60814	Histone H2B type 1-K GN=H2BC12	264.22	176.08	34.71	11.7	12.88	15.29	0	86.21	233.33	87.24	21.02	16.06	0	541.52	0	6.15	690.02	42.37	0	0	0	0	0
Q99880	Histone H2B type 1-L GN=H2BC13	264.22	176.08	34.71	11.7	12.88	15.29	0	86.21	233.33	87.24	21.02	16.06	0	541.52	0	6.15	690.02	42.37	0	0	0	0	0
Q99879	Histone H2B type 1-M GN=H2BC14	264.22	176.08	34.71	11.7	12.88	15.29	0	86.21	233.33	87.24	21.02	16.06	0	541.52	0	6.15	690.02	42.37	0	0	0	0	0
Q99877	Histone H2B type 1-N GN=H2BC15	264.22	176.08	34.71	11.7	12.88	15.29	0	86.21	233.33	87.24	21.02	16.06	0	541.52	0	6.15	690.02	42.37	0	0	0	0	0
P23527	Histone H2B type 1-O GN=H2BC17	154.48	0	0	0	0	0	0	0	103.41	9.36	0	0	0	218.38	0	8.51	273.72	0	0	0	0	0	0
Q16778	Histone H2B type 2-E GN=H2BC21	154.48	0	0	0	0	0	0	0	103.41	9.36	0	0	0	218.38	0	8.51	273.72	0	0	0	0	0	0
Q5QNW6	Histone H2B type 2-F GN=H2BC18	264.22	176.08	34.71	11.7	12.88	15.29	0	86.21	233.33	87.24	21.02	16.06	0	541.52	0	6.15	690.02	42.37	0	0	0	0	0
Q8N257	Histone H2B type 3-B GN=H2BU1	154.48	0	0	0	0	0	0	0	103.41	9.36	0	0	0	218.38	0	8.51	273.72	0	0	0	0	0	0
P57053	Histone H2B type F-S GN=H2BS1	264.22	176.08	0	0	0	0	0	86.21	233.33	87.24	21.02	16.06	0	0	0	0	690.02	42.37	0	0	0	0	0
P62805	Histone H4 GN=H4C1	2228.6	1150.12	244.23	246.57	406.46	342.03	35.83	445.41	2179.95	272.71	263.39	78.59	442.12	2700.8	166.08	2064.74	3568.93	227.14	176.35	0	659.4	1159.66	274.9
P04439	HLA class I histocompatibility antigen, A alpha chain GN=HLA-A	0	0	53.25	18.18	38.37	4.07	0	0	0	0	0	0	14.31	31.16	15.64	9.74	0	0	0	0	12.22	126.98	0
P01889	HLA class I histocompatibility antigen, B alpha chain GN=HLA-B	0	0	21.76	18.62	20.93	11.27	0	0	0	0	0	0	9.89	13.06	28.19	0	65.8	0	0	0	0	86.6	0
P10321	HLA class I histocompatibility antigen, C alpha chain GN=HLA-C	0	0	0	0	0	0	38.63	0	0	29.18	35.21	44.44	0	0	0	0	40.4	23.6	0	0	26.42	145.55	0
P01903	HLA class II histocompatibility antigen, DR alpha chain GN=HLA-DRA	0	45.56	2598.38	950.05	505.23	433.95	4.04	0	42.94	16.58	33.12	44.11	120.52	200.01	176.7	151.28	98.71	35.46	17.17	0	19.88	134.76	0
Q30154	HLA class II histocompatibility antigen, DR beta 5 chain GN=HLA-DRB5	0	0	0	15.1	0	12.38	3.01	0	0	0	0	0	0	66.87	0	0	0	0	0	0	0	129.79	0
P01911	HLA class II histocompatibility antigen, DRB1 beta chain GN=HLA-DRB1	31.91	82.31	246.07	167.49	113.96	55.64	3.01	0	0	31.78	39.64	0	7.64	11.23	11.1	14.31	155.37	42.01	15.32	0	0	69.76	0
Q86YZ3	Hornerin GN=HRNR	29714.7	30604.8	2221.94	983	383.67	1112.7	0	2419.61	43818.1	2458.46	2738.2	473.82	59.29	63.13	62.96	84.43	7220.11	6942.4	3974.38	56.31	1504.03	280.73	2570.98
P50502	Hsc70-interacting protein GN=ST13	0	0	818.08	1026.93	1037.06	481.36	0	0	0	0	0	0	761.79	966.03	1293.87	564.23	0	0	0	0	23.44	0	0
Q16543	Hsp90 co-chaperone Cdc37 GN=CDC37	0	0	80.8	12.63	0	0	0	0	0	0	0	0	0	7.42	0	0	0	0	0	0	170.9	50.75	49.35
Q14520	Hyaluronan-binding protein 2 GN=HABP2	0	57.44	0	0	0	0	31.64	90.81	0	421.78	18.62	20.26	15.08	0	27.62	35.26	17	10.54	64.33	25.3	0	0	0
Q9BYJ1	Hydroperoxide isomerase ALOXE3 GN=ALOXE3	709.1	437.41	0	0	0	0	0	15.86	737.24	22.79	29.99	0	0	0	0	0	105.56	101.11	8.1	0	0	0	0
Q9Y6R7	IgGFc-binding protein GN=FCGBP	78.34	190.06	71.16	39.98	175.5	109.82	0	333.34	154.46	82.33	232.88	1163.32	46.79	1054.47	80.82	367.97	217.06	13.71	56.2	191.01	6742.24	1345.38	4528.89
Q14974	Importin subunit beta-1 GN=KPNB1	0	0	75.11	549.16	278.07	257.37	3.24	0	0	0	0	0	1791.68	1095.29	3273.3	1696.77	0	0	0	0	0	0	0
O00410	Importin-5 GN=IPO5	0	0	0	4.96	10.1	0	2.89	0	0	0	0	0	0	1.06	9.41	8.49	0	0	0	0	4.94	0	0
Q15181	Inorganic pyrophosphatase GN=PPA1	0	0	3.81	0	0	0	0	0	0	0	0	0	37.9	0	43.45	30.05	0	0	0	0	0	0	0
O14732	Inositol monophosphatase 2 GN=IMPA2	339.36	307.44	0	0	0	0	0	0	397.65	12.57	11.24	0	0	0	0	0	95.51	35.46	28.65	0	0	274.26	21.85
P14735	Insulin-degrading enzyme GN=IDE	336.82	271.11	0	0	0	0	0	0	150.08	19.27	17.37	5.83	0	0	0	0	210.21	31.94	46.03	0	46.67	0	26.6
P35858	Insulin-like growth factor-binding protein complex acid labile subunit GN=IGFALS	0	0	35.62	16.37	12.5	6.14	22.2	0	0	0	0	0	81.72	7.62	64.21	41.7	0	0	0	0	0	0	0
P20701	Integrin alpha-L GN=ITGAL	0	0	108.34	46.79	37.42	39.67	0	0	0	0	0	0	23.46	22.52	31.19	22.18	0	0	0	0	0	0	0
P11215	Integrin alpha-M GN=ITGAM	50.14	51.85	9.14	6.54	0	3.35	4.12	183.34	17.75	1.65	12.86	2.12	0	186.4	0	0	106.93	0	0	5.16	25.93	295.86	215.56
P05107	Integrin beta-2 GN=ITGB2	0	0	69.05	30.15	67.24	3.91	0	508.64	138.03	9.3	4.67	13.04	13.02	221.1	50.5	12.88	7.22	0	19.41	15.75	0	567.95	603.19
P05362	Intercellular adhesion molecule 1 GN=ICAM1	0	0	404.91	922.59	271.61	141.75	12.13	0	0	0	0	0	220.42	67.55	154.49	175.81	0	0	0	13.07	0	0	0
P20591	Interferon-induced GTP-binding protein Mx1 GN=MX1	0	0	119.36	64.8	75.97	34.01	12.93	0	0	0	0	0	60.84	68.71	117.8	67.36	0	0	0	0	0	0	0
O14879	Interferon-induced protein with tetratricopeptide repeats 3 GN=IFIT3	0	0	149.66	115.32	158.79	30.72	0	0	0	0	0	0	69.09	61.77	25.3	118.57	0	0	0	0	0	0	0
Q12906	Interleukin enhancer-binding factor 3 GN=ILF3	0	0	21.94	59.31	22.79	4.4	0	0	0	0	0	0	97.45	86.4	68.56	113.46	0	0	0	0	71.87	0	0
P40189	Interleukin-6 receptor subunit beta GN=IL6ST	0	0	18.73	6.37	45.96	0	0	0	0	0	0	0	61.61	0	84.29	71.55	0	0	0	72.68	0	0	0
P07476	Involucrin GN=IVL	197.54	148.13	0	0	0	0	0	0	228.95	9.76	6.08	0	0	0	0	0	118.35	21.86	29.02	0	21.9	3.75	11.57
O75874	Isocitrate dehydrogenase [NADP] cytoplasmic GN=IDH1	528.45	470.95	25065.7	60407.8	45205	58537.7	13.16	68.11	445.85	112.09	173.16	51.63	47950	35103.7	50210	37206.2	379.28	68	39.93	35.47	143.49	156.34	45.49
P48735	Isocitrate dehydrogenase [NADP], mitochondrial GN=IDH2	0	0	26.63	13.34	16.6	9.97	0	0	0	0	0	0	11.92	44.97	14.19	19.11	0	0	0	0	44.21	89.19	0
P14923	Junction plakoglobin GN=JUP	13844.3	11641	4774.42	3053.34	1736.02	3705.78	0	796	14788.6	725.12	790.17	184.63	3145.11	3823.3	1815.28	3751.29	3244.48	3845.02	1168.28	18.35	1353.38	88.75	654.62
Q9Y624	Junctional adhesion molecule A GN=F11R	0	0	62.43	59.31	42.93	22.98	0	0	0	0	0	0	0	16.53	0	0	0	0	0	0	0	0	0
P33176	Kinesin-1 heavy chain GN=KIF5B	0	0	42.69	61.51	45.58	72.57	0	0	0	0	0	0	53.36	45.24	39.88	15.54	0	0	0	0	166.95	0	0
P01042	Kininogen-1 GN=KNG1	255.78	452.78	2570.84	5178.6	7445.53	7788.9	1331.87	2859.28	42.83	4940.03	907.52	1699.23	6664.02	4408.37	11973.1	6153.33	580.35	847.33	741.27	354.73	51.12	165.21	765.36
O43278	Kunitz-type protease inhibitor 1 GN=SPINT1	0	0	129.46	69.19	49.76	80.79	0	0	0	0	0	0	14.44	16.6	28.68	0	0	0	0	25.8	0	0	0
P22079	Lactoperoxidase GN=LPO	13.84	0	0	5.77	3.51	40.83	0	0	62.11	0	146.3	77.94	17.4	177.56	23.66	160.48	0	0	0	0	975.52	384.4	124.59
P20700	Lamin-B1 GN=LMNB1	0	0	0	0	0	0	34.96	0	0	0	0	0	20.49	32.18	12.84	15.54	0	0	0	0	72.12	56.58	25.81
P46777	Large ribosomal subunit protein uL18 GN=RPL5	0	0	0	0	19.37	0	0	0	0	0	0	0	40.09	35.85	90.76	90.87	0	0	0	0	0	0	0
O14633	Late cornified envelope protein 2B GN=LCE2B	79.27	89.58	0	0	0	0	0	18.99	496.24	18.32	13.82	0	0	0	0	0	21.84	36.31	28.28	0	0	0	0
Q5TA81	Late cornified envelope protein 2C GN=LCE2C	79.27	89.58	0	0	0	0	0	18.99	496.24	18.32	13.82	0	0	0	0	0	21.84	36.31	28.28	0	0	0	0
P02750	Leucine-rich alpha-2-glycoprotein GN=LRG1	0	0	325.95	546.42	607.8	580.54	122.88	0	0	0	0	0	634.18	4136.24	610.24	1952.3	0	0	0	0	0	0	0
Q32MZ4	Leucine-rich repeat flightless-interacting protein 1 GN=LRRFIP1	0	0	76.12	105.44	65.34	137.88	5.12	0	0	0	0	0	25.91	15.58	66.91	58.88	0	0	0	0	0	2.15	0
Q8TF66	Leucine-rich repeat-containing protein 15 GN=LRRC15	172.21	103.69	0	0	0	0	0	25.55	165.41	0	25.71	0	0	0	0	0	0	48.42	9.19	0	0	0	0
Q8N6C8	Leukocyte immunoglobulin-like receptor subfamily A member 3 GN=LILRA3	0	0	0	0	0	5.85	29.36	0	0	0	0	0	0	16.06	33.51	0	0	0	0	0	0	24.83	28.57
P09960	Leukotriene A-4 hydrolase GN=LTA4H	886.38	12759	24882	40692.9	48623.8	34397	50.69	589.1	90.05	202.8	242.79	808.77	47176.6	42110.8	51272.1	53049.5	891.09	2299.89	4676.83	384.5	669.28	665.13	506.29
Q14847	LIM and SH3 domain protein 1 GN=LASP1	122.4	208.22	421.43	229	305.04	67.73	0	108.05	39.44	8.15	41.46	33.82	12.21	36.26	15.45	13.29	100.99	13.39	42.89	0	91.62	60.9	0
P31025	Lipocalin-1 GN=LCN1	270.98	64.98	23.23	37.67	0	3.41	0	0	82.27	0	15.75	0	183.03	102.73	267.46	355.71	17.82	0	7.04	0	0	0	0
P18428	Lipopolysaccharide-binding protein GN=LBP	636.5	982.43	138.64	81.83	58.5	33.57	78.31	160.06	115.02	2331.35	435.5	232.01	126.58	157.83	56.78	150.26	1946.69	1295.92	301.31	14.16	0	0	28.78
P23141	Liver carboxylesterase 1 GN=CES1	433.06	572.97	443.47	233.39	448.25	198.83	6.61	0	4.37	3.58	18.75	22.06	123.36	1210.94	38.72	485.52	44.78	3.25	62.67	9.4	1432.41	123.31	443.99
P00338	L-lactate dehydrogenase A chain GN=LDHA	629.75	448.59	16894.1	9830	5584.14	11127	151.36	410.93	836.92	226.78	263.39	189.53	1972.14	2245	2230.48	1982.97	772.28	144.54	122.37	119.56	238.32	2332.27	700.09
P07195	L-lactate dehydrogenase B chain GN=LDHB	308.12	388.5	759.32	549.16	596.4	186.74	43.7	353.46	161.03	364	430.29	468.92	314.51	612.27	377.54	460.99	530.08	115.35	123.85	136.43	1069.37	773.11	294.68
P23490	Loricrin GN=LORICRIN	2085.09	2948.68	0	0	0	0	0	141.96	5542.98	250.18	222.45	49.18	0	0	0	0	685.45	587.43	452.89	0	0	0	0
P51884	Lumican GN=LUM	0	0	52.98	75.78	88.51	75.95	130.22	0	0	0	0	0	403.45	95.24	457.68	244.29	0	0	0	0	0	0	0
P05455	Lupus La protein GN=SSB	0	0	14.51	16.53	18.46	18.09	0	0	0	0	0	0	0	40.41	0	25.96	0	0	0	0	0	30.67	0
P33241	Lymphocyte-specific protein 1 GN=LSP1	0	0	1193.6	724.89	497.63	633.76	4.05	0	0	0	0	0	86.49	93.2	114.9	182.96	0	0	0	0	0	0	0
Q15046	Lysine--tRNA ligase GN=KARS1	0	0	32.32	1.7	12.8	0	0	0	0	0	0	0	0	0	0	0	0	0	0	0	44.45	0	0
P04062	Lysosomal acid glucosylceramidase GN=GBA	84.42	90	0	0	0	0	0	0	69.45	5.81	0	0	0	0	0	0	75.4	0	0	0	0	0	0
P10253	Lysosomal alpha-glucosidase GN=GAA	0	0	108.34	38.83	17.55	0	0	0	0	0	0	0	0	0	0	0	0	0	0	0	112.62	0	0
P10619	Lysosomal protective protein GN=CTSA	205.98	231.98	0	0	0	0	0	0	198.28	0	0	0	0	0	0	0	157.65	49.84	0	0	0	0	0
P11279	Lysosome-associated membrane glycoprotein 1 GN=LAMP1	350.33	477.94	46.18	0	4.18	11.47	0	28.05	850.07	25.19	39.12	7.27	0	23.4	0	3.73	188.73	100.04	6.4	0	87.18	26.13	21.07
P61626	Lysozyme C GN=LYZ	3309.14	1025.75	0	0	0	0	9.73	1002.9	2672.9	185.76	6363.06	3627.21	0	0	0	0	5118.05	1000.42	526.84	47.13	24104.1	31313	5517.72
P22897	Macrophage mannose receptor 1 GN=MRC1	292.08	354.96	1735.32	4980.9	191.46	1877.08	87.22	60.92	0	67.6	94.66	12.5	104.28	23.47	134.22	44.57	178.22	229.99	658.08	69.21	56.8	10.6	0
Q9UEW3	Macrophage receptor MARCO GN=MARCO	0	25.99	0	0	0	0	4.44	71.55	24.1	24.67	12.31	12.87	0	0	0	0	54.84	169.47	33.27	41.18	0	0	0
P40121	Macrophage-capping protein GN=CAPG	670.27	540.82	1652.68	675.47	1078.84	247.21	21.84	0	567.44	36.11	154.38	184.63	204.95	734.73	228.84	313.8	424.52	121.05	109.43	88.06	188.19	654.33	943.36
Q14764	Major vault protein GN=MVP	33.43	205.43	111.1	124.11	156.51	92.4	0	43.97	0	29.18	144.99	79.9	189.48	134.02	229.81	188.08	137.55	0	0	13.07	348.23	61.77	81.38
P40925	Malate dehydrogenase, cytoplasmic GN=MDH1	108.9	67.5	538.96	232.3	370	89.5	0	0	69.89	16.06	74.84	48.53	145.65	221.1	128.42	242.25	135.26	20.29	46.77	28.28	44.45	362.8	89.69
P40926	Malate dehydrogenase, mitochondrial GN=MDH2	189.09	159.31	89.89	0	21.69	5.08	0	0	80.73	0	1.68	0	10.11	16.67	5.36	26.27	68.09	28.52	0	0	12.4	339.04	44.4
P14780	Matrix metalloproteinase-9 GN=MMP9	32.5	15.65	33053.7	58760.3	51283	50313.4	0	2597.77	342.88	1.9	103.79	9.08	39056	37756.8	54555.1	36899.6	580.35	0	0	69.21	535.93	4405.41	6002.25
Q16853	Membrane primary amine oxidase GN=AOC3	0	0	478.36	1532.16	2917.43	1475.54	15.21	0	0	0	0	0	5658.61	9796.37	8458.45	7655.89	0	0	0	0	0	0	0
P01033	Metalloproteinase inhibitor 1 GN=TIMP1	0	0	0	0	8.4	5.13	91.76	0	0	0	0	0	8.75	124.5	68.75	41.09	0	0	0	0	50.63	233.23	0
Q687X5	Metalloreductase STEAP4 GN=STEAP4	0	0	88.69	36.57	35.63	14.32	0	0	0	0	7.02	0	18.82	48.03	16.03	39.35	94.14	0.72	0	9.42	271.66	137.56	0
Q13228	Methanethiol oxidase GN=SELENBP1	4550.06	4555.78	1322.15	1328.97	2226.06	1533.59	0	252.31	8960.79	520	555.46	261.42	2616.62	2245	3041.57	1839.87	2092.92	1342.2	456.59	138.17	1906.59	336.89	216.55
P55083	Microfibril-associated glycoprotein 4 GN=MFAP4	0	0	0	18.29	39.51	11.42	0	0	0	0	0	0	79.53	0	10.62	50.19	0	0	0	0	0	0	0
P27816	Microtubule-associated protein 4 GN=MAP4	0	0	35.99	25.54	8.66	5.71	1.57	0	0	0	0	0	0	0	0	1.08	0	0	0	0	21.46	0	0
P28482	Mitogen-activated protein kinase 1 GN=MAPK1	0	0	24.15	0	15.04	15.34	0	0	0	0	0	0	0	0	0	37.1	0	0	0	0	0	52.04	0
P26038	Moesin GN=MSN	1029.88	1872.62	1625.14	1224.63	1287.77	463.95	86.7	597.72	575.11	488.22	620.66	194.43	1379.21	1217.74	2114.61	1972.75	1083.02	214.68	707.99	357.21	419.85	2159.51	2175.44
P08571	Monocyte differentiation antigen CD14 GN=CD14	0	0	0	0	0	0	21.67	0	0	0	0	0	15.6	17.01	30.22	14.41	0	0	0	0	0	0	0
P24158	Myeloblastin GN=PRTN3	69.81	46.12	2.79	9.67	36.35	0	46.84	245.7	66.17	6.9	19.58	0	158.54	3374.3	49.24	204.43	141.66	7.16	0	267.91	22.94	2064.5	1789.8
P41218	Myeloid cell nuclear differentiation antigen GN=MNDA	0	0	91.82	68.65	80.15	65.79	0	237.08	26.4	0	0	0	26.68	168.03	44.71	34.24	48.44	0	0	17.56	233.38	881.08	2363.33
P05164	Myeloperoxidase GN=MPO	842.48	370.33	3378.82	4761.23	4634.46	4600.78	39.33	551.74	645.22	75.11	141.6	82.84	2758.41	4959.41	3871.96	2494.04	1553.69	92.92	59.71	98.48	610.01	4340.62	3243.39
P12882	Myosin-1 GN=MYH1	113.96	0	0	0	0	0	0	195.98	5.83	160.05	0	76.96	0	0	0	0	0	0	447.35	0	0	0	0
Q7Z406	Myosin-14 GN=MYH14	217.8	280.89	0	6.86	8.21	0	0	95.12	20.81	404.45	60.5	467.29	90.23	102.05	0	189.1	273.27	121.4	8.17	6.43	330.94	12.81	8.88
Q9UKX2	Myosin-2 GN=MYH2	113.96	0	0	0	0	0	0	195.98	5.83	160.05	0	76.96	0	0	0	0	0	0	447.35	0	0	0	0
P13533	Myosin-6 GN=MYH6	0	0	0	0	0	0	0	1626.48	86.21	16.55	0	0	0	0	0	0	0	0	0	0	0	0	0
P35579	Myosin-9 GN=MYH9	591.76	572.97	3397.18	4695.33	5508.17	6095.66	1604.54	112.93	85.34	9360.05	3494.47	22384.1	11355.9	7891.52	6295.56	7216.37	14623	14240.8	6340.52	3175.22	7186.78	341.21	607.14
O94760	N(G),N(G)-dimethylarginine dimethylaminohydrolase 1 GN=DDAH1	0	0	26.99	11.97	12.65	0	0	0	0	0	0	0	37.51	27.35	18.83	63.48	0	0	0	0	0	0	0
O14745	Na(+)/H(+) exchange regulatory cofactor NHE-RF1 GN=SLC9A3R1	0	13.93	9.82	12.52	17.25	0	0	0	13.8	0	47.98	49.02	10.72	31.84	0	83.51	14.44	0	0	0	157.57	237.54	81.58
Q9UJ70	N-acetyl-D-glucosamine kinase GN=NAGK	0	0	628.02	966.53	1546.09	1015.94	9.24	0	0	0	0	0	1765.9	1074.88	1390.43	900.51	0	0	0	0	35.32	58.74	43.6
Q96PD5	N-acetylmuramoyl-L-alanine amidase GN=PGLYRP2	0	0	12.67	46.57	80.91	34.59	114.66	45.98	5.14	119.89	123.61	199.33	102.34	96.6	181.53	117.55	51.18	166.62	69.51	47.13	0	0	0
P15559	NAD(P)H dehydrogenase [quinone] 1 GN=NQO1	34.7	57.86	0	0	0	0	0	12.56	20.38	12.51	111.09	86.92	0	0	0	0	6.67	9.54	0	31	25.93	505.33	0
P00387	NADH-cytochrome b5 reductase 3 GN=CYB5R3	0	0	120.28	165.3	257.93	93.85	0	0	0	0	0	0	327.4	304.78	411.34	397.62	0	0	0	0	0	0	0
P48163	NADP-dependent malic enzyme GN=ME1	0	0	24.24	0	18.96	0	0	0	0	0	0	0	14.82	0	23.27	29.54	0	0	0	0	0	0	0
O96009	Napsin-A GN=NAPSA	78.17	173.29	848.38	289.96	505.23	309.62	67.12	48.56	11.5	522.89	201.06	22.38	230.73	0	186.36	163.54	722.01	231.77	165.08	135.94	42.72	32.39	0
Q13765	Nascent polypeptide-associated complex subunit alpha GN=NACA	293.77	120.46	0	0	0	0	0	0	139.12	19.76	0	0	0	0	0	0	133.43	27.09	0	0	0	47.72	0
E9PAV3	Nascent polypeptide-associated complex subunit alpha, muscle-specific form GN=NACA	293.77	120.46	0	0	0	0	0	0	139.12	19.76	0	0	0	0	0	0	133.43	27.09	0	0	0	47.72	0
Q09666	Neuroblast differentiation-associated protein AHNAK GN=AHNAK	3553.94	2711.11	330.54	366.29	371.14	121.91	5.14	150	3165.85	1380.9	724.97	169.92	189.48	140.82	280.02	227.94	1466.87	2228.69	129.03	14.09	8273.44	18.9	42.42
Q14697	Neutral alpha-glucosidase AB GN=GANAB	21.78	62.47	63.63	22.79	30.58	3.23	9.19	124.14	5.12	11.67	53.46	33.66	0	7.21	0	1.02	18.83	0	0	16.94	498.87	75.8	68.92
P22894	Neutrophil collagenase GN=MMP8	0	9.03	0	0	0	0	0	160.06	103.52	1.39	2.76	1.15	0	376.89	0	0	187.81	0	0	20.59	49.39	1686.58	1404.15
P19878	Neutrophil cytosol factor 2 GN=NCF2	0	0	99.16	104.89	106.36	79.34	0	0	0	0	0	0	99.38	70.07	64.21	117.55	0	0	0	0	0	42.55	89.69
Q15080	Neutrophil cytosol factor 4 GN=NCF4	0	0	1294.6	1015.95	945.89	686.97	0	0	0	0	0	0	1087.9	932.02	1458.02	667.46	0	0	0	0	0	58.74	133.49
P59665	Neutrophil defensin 1 GN=DEFA1	1620.8	2040.32	281.87	95.55	71.8	173.68	9.19	1784.53	4557.08	300.45	333.8	103.91	22.56	546.28	18.83	36.49	1041.89	480.63	192.25	69.96	795.23	78.17	1226.16
P59666	Neutrophil defensin 3 GN=DEFA3	1620.8	2040.32	0	0	0	0	0	1784.53	4557.08	300.45	333.8	103.91	0	0	0	0	1041.89	480.63	192.25	0	0	0	0
P08246	Neutrophil elastase GN=ELANE	333.45	254.34	21.85	29.05	46.72	25.4	0	1715.57	1062.59	58.07	97.01	69.28	85.46	2115.74	39.01	154.34	516.38	27.63	21.81	404.35	161.27	5917.07	6575.78
P80188	Neutrophil gelatinase-associated lipocalin GN=LCN2	222.02	145.34	0	0	6.91	9.34	0	161.79	180.75	22.39	44.59	21.24	20.62	1013.65	3.88	77.68	347.75	39.52	0	0	256.85	2764.17	482.55
P43490	Nicotinamide phosphoribosyltransferase GN=NAMPT	0	0	61.33	14	59.64	4.11	0	0	0	0	0	0	7.62	52.11	0	8.7	0	0	0	10.72	36.8	218.11	124.59
Q6XQN6	Nicotinate phosphoribosyltransferase GN=NAPRT	0	0	52885.8	62055.3	73315.6	76921.5	0	0	0	0	0	0	61613.1	54696.4	68942.2	52129.6	0	0	0	0.79	0	41.03	0
Q9Y266	Nuclear migration protein nudC GN=NUDC	0	0	94.57	68.1	53.94	47.8	10.25	0	0	0	0	0	55.17	72.11	64.11	101.4	0	0	0	0	78.54	0	0
P19338	Nucleolin GN=NCL	204.29	106.07	565.58	313.02	372.28	115.62	72.36	6.64	31.11	223.31	93.1	78.75	304.2	155.79	389.13	373.08	70.83	11.61	36.05	0	824.88	119.42	212.6
P06748	Nucleophosmin GN=NPM1	274.35	129.55	49.95	22.41	21.73	15.09	0	13.71	211.42	19.53	27.9	54.24	4.89	7.21	16.99	21.36	115.61	41.65	0	0	0	0	0
P15531	Nucleoside diphosphate kinase A GN=NME1	206.82	177.48	0	0	0	0	0	2.4	192.8	0	16.32	6.94	0	0	0	0	90.94	55.9	0	0	0	0	0
P22392	Nucleoside diphosphate kinase B GN=NME2	206.82	177.48	6.97	0	16.22	6.97	0	2.4	192.8	0	16.32	6.94	51.3	28.16	18.15	29.85	90.94	55.9	0	0	0	0	0
Q6UX06	Olfactomedin-4 GN=OLFM4	67.62	46.82	0	0	0	0	0	81.61	21.14	0	0	7.58	0	218.38	0	0	63.98	0	27.36	0	0	63.92	327.3
Q9NQR4	Omega-amidase NIT2 GN=NIT2	0	0	0	19.44	16.9	0	0	0	0	0	0	0	0	0	0	59.8	0	0	0	0	20.5	61.54	0
Q92882	Osteoclast-stimulating factor 1 GN=OSTF1	0	0	231.38	137.29	228.68	36.67	0	0	0	0	0	0	0	95.92	106.21	144.12	0	0	0	0	0	44.7	0
P55259	Pancreatic secretory granule membrane major glycoprotein GP2 GN=GP2	0	0	11.11	0	33.09	18.48	0	0	0	0	0	0	82.37	0	50.21	55.81	0	0	0	0	0	0	0
Q99497	Parkinson disease protein 7 GN=PARK7	300.52	226.39	71.43	72.49	74.84	52.25	0	5.49	270.58	18.29	83.19	110.78	137.92	127.9	173.8	144.12	141.66	71.92	16.69	0	38.28	116.61	0
O00151	PDZ and LIM domain protein 1 GN=PDLIM1	0	0	60.05	31.25	20.67	2.17	0	0	0	0	0	0	0	0	0	28.42	0	0	0	0	0	0	0
P26022	Pentraxin-related protein PTX3 GN=PTX3	0	0	0	0	0	0	10	0	0	0	0	0	21.01	25.31	0.94	46.3	0	0	0	0	0	135.62	105.8
P0DJD8	Pepsin A-3 GN=PGA3	0	0	83.83	0	433.06	83.69	0	0	0	0	0	0	0	0	22.11	0	0	0	0	0	0	0	0
P0DJD7	Pepsin A-4 GN=PGA4	0	0	83.83	0	433.06	83.69	0	0	0	0	0	0	0	0	22.11	0	0	0	0	0	0	0	0
P0DJD9	Pepsin A-5 GN=PGA5	0	0	83.83	0	433.06	83.69	0	0	0	0	0	0	0	0	22.11	0	0	0	0	0	0	0	0
P19021	Peptidyl-glycine alpha-amidating monooxygenase GN=PAM	0	0	127.62	212.53	280.73	203.67	0	0	0	0	0	0	158.54	326.55	259.74	193.19	0	0	0	24.73	303.77	187.45	91.27
P62937	Peptidyl-prolyl cis-trans isomerase A GN=PPIA	524.23	286.48	0	0	0	0	0	6.61	131.45	0	91.79	77.45	0	0	0	0	254.53	37.03	0	0	0	267.78	0
P23284	Peptidyl-prolyl cis-trans isomerase B GN=PPIB	0	0	31.4	6.15	16.83	0	0	0	0	0	0	0	0	117.01	0	25.96	0	0	0	0	120.28	431.9	186.89
Q15063	Periostin GN=POSTN	0	0	41.23	81.28	94.97	59.99	32.51	45.69	0	26.29	79.02	8.95	89.58	61.77	104.28	102.21	37.93	19.01	0	0	0	0	32.73
O60437	Periplakin GN=PPL	270.13	278.1	0	0	0	0	0	0	352.74	8.52	16.48	0	0	0	0	0	56.66	38.81	0	0	119.78	3.67	0
Q06830	Peroxiredoxin-1 GN=PRDX1	3731.22	2417.64	0	0	0	0	9.36	350.58	3111.08	190.38	563.29	196.07	0	0	0	0	1338.92	1025.34	141.6	55.07	1182.98	811.98	312.48
P32119	Peroxiredoxin-2 GN=PRDX2	3317.58	2641.23	404.91	390.45	295.54	186.26	0	724.16	3483.54	165.25	1455.16	313.7	154.68	178.24	205.67	323	1009.9	890.05	36.79	25.06	249.44	99.12	931.48
P30044	Peroxiredoxin-5, mitochondrial GN=PRDX5	0	0	0	0	0	0	0	0	0	0	0	0	7.09	59.93	4.64	48.04	0	0	0	0	21.46	17.28	0
P30041	Peroxiredoxin-6 GN=PRDX6	220.33	218.01	242.39	185.07	205.89	46.64	0	279.32	175.27	79.44	284.25	220.57	128.9	207.49	87.29	217.72	202.44	49.13	25.33	29.52	343.28	263.46	210.63
Q00325	Phosphate carrier protein, mitochondrial GN=SLC25A3	0	0	91.54	42.29	154.99	80.79	0	0	0	0	0	0	24.1	26.67	49.44	58.57	0	0	0	0	158.31	0	0
P30086	Phosphatidylethanolamine-binding protein 1 GN=PEBP1	124.09	124.1	146.91	54.75	69.14	0	0	0	60.69	13.98	22.17	19.93	16.89	37.21	12.84	90.56	92.76	20.93	12.81	0	19.63	55.28	0
Q96S96	Phosphatidylethanolamine-binding protein 4 GN=PEBP4	0	0	188.22	166.95	206.27	105.95	0	0	0	0	0	0	153.39	244.91	199.87	182.96	0	0	0	0	0	0	0
Q00169	Phosphatidylinositol transfer protein alpha isoform GN=PITPNA	0	0	33.15	5.06	23.86	1.7	0	0	0	0	0	0	7.54	22.52	16.8	20.65	0	0	0	0	0	0	0
P36871	Phosphoglucomutase-1 GN=PGM1	0	0	126.71	140.59	148.53	104.01	4.75	0	0	0	0	0	124.64	146.27	158.35	93.73	0	0	0	12.11	19.24	94.15	60.02
Q96G03	Phosphoglucomutase-2 GN=PGM2	0	103.97	21.85	3.04	47.1	0	0	72.13	0	0	61.54	23.2	15.47	53.74	8.52	22.79	91.39	0	0	0	47.17	143.82	35.11
P00558	Phosphoglycerate kinase 1 GN=PGK1	554.62	360.55	438.88	680.96	1189.01	340.1	104	295.99	77.12	107.76	273.82	323.51	3041.99	2830.06	2732.58	2606.48	685.45	176.59	90.39	102.7	243.27	418.94	210.63
P18669	Phosphoglycerate mutase 1 GN=PGAM1	0	0	46.46	49.48	49	31.54	0	0	0	0	0	0	126.06	341.51	161.25	183.99	0	0	0	0	0	218.11	0
Q6P4A8	Phospholipase B-like 1 GN=PLBD1	417.86	301.86	41.32	17.3	52.04	53.7	0	22.24	301.25	23.31	10.25	0	81.33	113.61	46.93	39.86	169.99	111.08	16.88	0	0	287.22	121.63
P55058	Phospholipid transfer protein GN=PLTP	0	0	3039.1	5013.85	6457.85	3667.07	281.41	123.28	0	100.53	118.39	51.47	1830.35	16531.4	1747.69	4017.04	0	39.16	25.69	32	301.31	194.14	33.32
Q13835	Plakophilin-1 GN=PKP1	10636.5	2473.53	377.36	305.33	558.41	410.25	0	139.95	3472.58	179.98	196.11	23.2	395.72	206.81	516.58	231.01	667.17	516.23	288.37	0	321.06	18.23	155.25
Q14651	Plastin-1 GN=PLS1	0	0	0	0	3	25.35	0	0	0	0	0	0	0	110.21	0	91.79	0	0	0	0	0	13.91	0
P13796	Plastin-2 GN=LCP1	242.28	258.53	1230.33	1032.42	1546.09	412.18	293.64	91.96	243.19	73.38	357.27	17.65	1144.61	1625.92	1477.33	805.45	598.63	237.47	3.7	240.13	225.48	1645.54	1018.51
P13797	Plastin-3 GN=PLS3	0	0	53.9	46.13	44.83	59.51	0	0	0	0	0	0	84.69	58.03	215.32	67.97	0	0	0	0	39.76	0	0
P43034	Platelet-activating factor acetylhydrolase IB subunit beta GN=PAFAH1B1	0	0	61.06	0	0	0	0	0	0	0	0	0	15.21	0	0	28.62	0	0	0	17.26	200.78	68.24	40.74
P08567	Pleckstrin GN=PLEK	0	0	0	0	12.69	0	0	0	0	0	0	0	0	30.14	23.46	0	0	0	0	0	0	0	146.35
Q15149	Plectin GN=PLEC	562.22	522.66	65.46	49.2	82.05	76.44	6.91	39.37	455.71	18.89	45.9	7.76	71.15	57.15	97.52	69	139.38	118.91	20.33	12.73	597.66	31.74	33.22
Q6UX71	Plexin domain-containing protein 2 GN=PLXDC2	0	0	0	0	26.06	0	2.33	0	0	0	0	0	24.75	0	31.19	30.77	0	0	0	0	0	0	0
Q15365	Poly(rC)-binding protein 1 GN=PCBP1	159.55	160.71	53.53	99.95	52.42	18.77	0	0	161.03	22.68	40.94	38.4	386.69	187.08	525.27	395.57	82.71	38.81	0	0	75.82	0	0
P11940	Polyadenylate-binding protein 1 GN=PABPC1	122.4	149.53	275.45	112.58	181.96	0	15.3	14.28	0	23.4	75.1	36.6	0	58.17	59.19	58.26	86.37	0	75.79	15.11	204.99	17.26	0
P01833	Polymeric immunoglobulin receptor GN=PIGR	2853.29	4318.2	11752.4	11422.6	9230.93	7595.39	174.79	1023.02	3724.53	1210.45	4980.92	1537.48	8803.72	16531.4	1535.27	9894.4	17913.2	4201.04	7856.33	6821.75	23881.8	40382.9	6130.8
Q7Z7M9	Polypeptide N-acetylgalactosaminyltransferase 5 GN=GALNT5	0	0	162.51	149.37	150.81	121.91	2.69	0	0	0	0	0	69.86	30	41.13	38.84	0	0	0	2.78	0	0	0
P26599	Polypyrimidine tract-binding protein 1 GN=PTBP1	0	0	11.2	7.3	0	0	0	0	0	0	0	0	9.13	1.88	10.43	28.21	0	0	0	0	0	0	0
P0CG47	Polyubiquitin-B GN=UBB	5698.13	4262.3	0	0	0	0	51.74	727.03	5093.85	418.89	1288.26	583.29	0	0	0	0	2910.89	1231.83	667.33	175.13	2407.94	973.94	908.74
P0CG48	Polyubiquitin-C GN=UBC	5698.13	4262.3	0	0	0	0	0	727.03	5093.85	418.89	1288.26	583.29	0	0	0	0	2910.89	1231.83	667.33	0	0	0	0
P09917	Polyunsaturated fatty acid 5-lipoxygenase GN=ALOX5	0	0	334.21	206.48	211.59	165.45	0	0	0	0	0	0	116.39	204.09	149.66	180.92	0	0	0	0	39.76	88.98	73.47
P16050	Polyunsaturated fatty acid lipoxygenase ALOX15 GN=ALOX15	206.82	487.72	34.06	32.84	64.58	39.67	0	40.52	0	86.38	203.93	209.14	155.97	243.55	165.11	174.79	83.17	73.7	66.92	9.1	1128.65	118.13	0
P20742	Pregnancy zone protein GN=PZP	0	0	0	0	0	0	139.3	41.67	0	0	0	0	0	0	0	0	0	0	0	0	28.4	2.21	53.99
P02545	Prelamin-A/C GN=LMNA	246.5	222.2	145.99	47.06	65.72	87.08	96.31	8.71	217.99	119.89	52.16	29.25	25.26	93.2	42.29	21.57	386.14	48.06	32.53	0	83.23	47.72	56.96
A0A0C4DH35	Probable non-functional immunoglobulin heavy variable 3-35 GN=IGHV3-35	0	0	1184.42	313.57	133.72	206.58	0	0	0	0	0	0	148.23	135.38	158.35	91.79	0	0	0	0	0	0	0
A0A0C4DH36	Probable non-functional immunoglobulin heavy variable 3-38 GN=IGHV3-38	0	19.15	0	0	0	0	0	379.32	50.72	82.33	125.44	91.17	0	0	0	0	77.23	26.03	0	226.49	0	160.45	0
P0DTE1	Probable non-functional immunoglobulin heavy variable 3-38-3 GN=IGHV3-38-3	0	0	43.34	0	0	61.92	0	0	0	0	0	0	91.9	134.02	40.84	0	0	0	0	0	0	157.43	0
A0A075B6R9	Probable non-functional immunoglobulin kappa variable 2D-24 GN=IGKV2D-24	274.35	142.54	565.58	763.34	1257.38	1103.02	0	68.39	323.16	404.45	176.29	300.63	1688.56	2027.3	1168.35	2074.96	341.36	355.66	192.25	0	0	0	0
P09668	Pro-cathepsin H GN=CTSH	0	0	5545.67	3119.24	1424.53	3758.99	7.15	0	0	56.91	64.41	41.99	898.42	687.11	1052.48	985.35	122.47	0	60.08	18.63	29.88	57.22	0
Q15113	Procollagen C-endopeptidase enhancer 1 GN=PCOLCE	0	0	0	0	0	0	44.74	4.17	0	85.22	40.16	0	0	0	0	0	3.91	0	0	0	0	0	0
P07737	Profilin-1 GN=PFN1	1198.72	817.52	202.91	88.96	149.29	27.14	20.1	290.24	825.97	84.64	206.8	107.84	115.62	359.2	100.42	146.17	877.38	218.24	134.39	52.34	271.66	1252.52	758.44
Q8WUM4	Programmed cell death 6-interacting protein GN=PDCD6IP	102.99	74.07	451.73	280.07	256.03	112.72	2.07	5.98	10.67	21.78	104.05	29.74	186.9	159.87	117.8	133.9	73.57	17.66	16.8	6.12	230.17	313.12	11.96
P28799	Progranulin GN=GRN	0	0	159.76	91.71	126.5	24.96	0	0	0	0	0	0	63.29	0	46.93	92.81	0	0	0	0	0	18.99	0
P12273	Prolactin-inducible protein GN=PIP	1072.09	556.2	23.96	0	15.99	30.72	0	92.24	1391.22	54.02	464.19	308.8	22.81	472.13	0	527.43	285.15	140.98	93.54	0	738.43	1304.35	225.45
Q9UQ80	Proliferation-associated protein 2G4 GN=PA2G4	0	0	111.1	112.58	91.93	81.28	0	0	0	0	0	0	86.23	91.16	170.91	117.55	0	0	0	0	97.3	95.45	84.15
Q16378	Proline-rich protein 4 GN=PRR4	0	0	0	0	0	0	0	0	0	0	0	0	8.62	85.72	12.75	114.48	0	0	0	0	0	0	0
O43490	Prominin-1 GN=PROM1	0	0	1.13	0	10.03	21.87	0	0	0	0	0	0	9.86	331.99	14.29	37	0	0	0	2.91	316.12	32.18	0
Q16651	Prostasin GN=PRSS8	84.25	39.69	138.64	66.45	96.11	30.28	0	86.21	41.96	40.73	32.08	0	15.34	44.29	5	47.02	102.82	73.7	57.12	0	0	0	0
Q06323	Proteasome activator complex subunit 1 GN=PSME1	0	0	163.43	94.46	83.95	84.66	0	0	0	0	0	0	39.83	69.39	54.17	65.83	0	0	0	0	0	0	0
P25786	Proteasome subunit alpha type-1 GN=PSMA1	314.03	259.93	793.29	193.31	23.21	107.88	14.79	34.77	402.03	19.41	32.6	21.08	18.82	59.93	48.86	27.19	118.81	63.02	50.84	0	0	0	0
P25787	Proteasome subunit alpha type-2 GN=PSMA2	298.84	198.44	118.44	84.02	55.08	67.73	0	0	231.14	10.23	10.22	8.1	16.76	37.82	17.09	12.27	54.84	31.58	12.94	0	0	25.69	0
P25788	Proteasome subunit alpha type-3 GN=PSMA3	293.77	244.56	0	0	0	0	0	0	397.65	20.25	20.86	0	0	0	0	0	165.42	69.42	23.29	0	0	0	0
P25789	Proteasome subunit alpha type-4 GN=PSMA4	276.89	262.73	684.95	735.88	892.7	527.32	49.29	40.23	346.16	38.71	34.16	15.73	2990.43	1659.94	3456.76	1400.34	166.79	50.91	15.77	15.11	63.47	140.58	52.41
P28066	Proteasome subunit alpha type-5 GN=PSMA5	389.16	338.19	0	0	0	0	0	0	376.84	20.48	22.84	19.28	0	0	0	0	151.26	68.71	37.9	0	0	0	0
P60900	Proteasome subunit alpha type-6 GN=PSMA6	610.33	456.97	224.95	167.49	162.21	57.57	71.31	70.98	656.18	67.02	174.98	29.25	106.34	157.15	189.25	137.99	281.49	123.54	34.94	28.78	67.92	256.98	120.64
O14818	Proteasome subunit alpha type-7 GN=PSMA7	307.28	183.07	73.27	44.7	49	11.42	12.15	16.24	269.48	31.78	107.44	33.66	22.43	93.2	78.6	56.52	166.79	85.8	0	0	58.53	162.62	33.42
P20618	Proteasome subunit beta type-1 GN=PSMB1	331.76	389.9	76.02	0	29.71	3.23	18.88	18.36	600.31	27.33	104.83	39.05	19.98	78.92	18.93	45.28	96.88	85.09	63.59	0	0	94.37	29.47
P49721	Proteasome subunit beta type-2 GN=PSMB2	203.44	58.83	10.74	6.59	5.62	9.19	0	0	95.85	0	33.38	0	9.44	65.79	30.22	46.61	115.61	34.28	0	0	0	69.32	16.32
P49720	Proteasome subunit beta type-3 GN=PSMB3	329.23	300.46	0	0	0	2.64	13.8	0	129.26	9.91	20.11	8.5	0	9.12	0	0	80.88	30.65	7.49	0	0	82.06	0
P28070	Proteasome subunit beta type-4 GN=PSMB4	308.12	280.89	82.63	26.96	0	13.98	28.31	0	451.33	32.64	78.23	20.91	17.92	29.05	46.25	41.5	100.53	55.54	33.27	0	0	90.05	0
P28074	Proteasome subunit beta type-5 GN=PSMB5	173.05	258.53	0	0	0	0	0	0	578.4	11.5	27.9	7.48	0	0	0	0	101.45	62.66	17.88	0	29.39	17.41	20.57
P28072	Proteasome subunit beta type-6 GN=PSMB6	432.21	329.8	0	0	0	0	0	0	497.33	0	53.46	0	0	0	0	0	135.72	79.39	25.14	0	35.07	0	27.19
P28065	Proteasome subunit beta type-9 GN=PSMB9	0	0	97.32	64.25	55.84	53.7	18.71	0	0	0	0	0	46.92	52.52	38.24	30.15	0	0	0	0	0	0	0
P11171	Protein 4.1 GN=EPB41	60.7	65.26	0	0	0	0	0	78.16	22.89	3.32	37.55	13.33	0	0	0	0	18.05	3.7	0	0	0	0	0
P16452	Protein 4.2 GN=EPB42	270.98	0	0	0	0	0	0	72.99	0	0	108.75	6.37	0	0	0	0	0	0	0	0	0	0	0
Q96IU4	Protein ABHD14B GN=ABHD14B	0	0	26.44	0	16.18	0	0	0	0	0	0	0	0	0	0	25.35	0	0	0	0	81	0	0
P02760	Protein AMBP GN=AMBP	118.18	141.15	14.14	56.56	47.86	38.7	207.99	281.04	65.95	1900.9	492.88	694.4	177.88	129.94	140.97	134.92	183.7	350.32	104.81	42.67	0	11.21	13.15
O60610	Protein diaphanous homolog 1 GN=DIAPH1	0	0	0	13.78	37.99	0	0	0	0	0	0	0	0	6.27	5.18	0	0	0	0	3.43	0	7.27	0
P30101	Protein disulfide-isomerase A3 GN=PDIA3	36.38	29.07	381.04	282.27	253.38	298.49	12.04	65.81	5.97	23.31	74.84	61.6	216.55	329.95	416.16	360.82	100.08	12.82	11.52	28.78	205.23	384.4	135.48
P13667	Protein disulfide-isomerase A4 GN=PDIA4	0	0	123.95	54.2	60.02	11.9	0	0	0	0	0	0	18.3	79.6	22.21	31.07	0	0	0	0	72.86	155.27	0
Q15084	Protein disulfide-isomerase A6 GN=PDIA6	0	0	20.38	0	8.59	0	12.03	0	0	0	0	0	5.05	17.62	0	12.06	0	0	0	0	38.53	101.29	20.08
P07237	Protein disulfide-isomerase GN=P4HB	83.15	40.39	307.58	278.43	324.41	240.92	19.93	19.2	58.28	19.9	26.6	12.55	234.59	335.39	343.75	234.07	149.43	11.29	0	22.17	108.42	453.5	251.16
Q13045	Protein flightless-1 homolog GN=FLII	0	0	15.79	9.5	13.52	0	0	0	0	0	0	0	0	0	0	0	0	0	0	3	71.13	5.9	26.11
Q6P5S2	Protein LEG1 homolog GN=LEG1	0	0	452.65	400.34	611.6	899.84	0	0	0	0	0	0	1010.56	2585.15	660.45	2637.14	0	0	0	0	664.35	773.11	65.96
Q9BZQ8	Protein Niban 1 GN=NIBAN1	0	0	3.17	6.59	22.56	8.47	2.52	0	0	0	0	0	15.34	0	14.29	0	0	0	0	0	70.13	3.28	0
Q15435	Protein phosphatase 1 regulatory subunit 7 GN=PPP1R7	0	0	78.87	0	125.36	176.58	0	0	0	0	0	0	149.52	57.69	0	0	0	0	0	0	0	0	0
Q8WVV4	Protein POF1B GN=POF1B	1224.04	967.05	73.45	10.05	1.88	27	0	678.18	1237.86	76.84	89.71	18.63	0	0	0	3.37	398.93	359.58	83.37	0	79.53	6.5	63.97
P31949	Protein S100-A11 GN=S100A11	816.31	420.64	66.02	18.95	16.03	18.43	0	184.49	923.47	35.24	103.27	16.22	4.45	20	0	16.66	461.54	174.09	69.32	0	293.9	22.03	65.86
Q9HCY8	Protein S100-A14 GN=S100A14	1392.88	723.89	0	0	0	0	0	69.54	1069.16	59.8	64.67	23.2	0	0	0	0	238.08	199.37	68.4	0	44.95	6.41	25.41
Q96FQ6	Protein S100-A16 GN=S100A16	547.02	804.95	55.18	43.44	0	22.16	0	7.79	1183.09	32.93	30.25	0	0	6.44	0	0	238.99	93.63	63.96	0	0	0	0
P31151	Protein S100-A7 GN=S100A7	1359.11	578.56	0	0	0	0	0	20.52	613.45	32.93	43.55	4.07	0	0	0	0	328.1	102.53	56.75	0	69.65	0	60.41
P05109	Protein S100-A8 GN=S100A8	16883.3	10606.9	211.18	180.67	157.27	160.62	92.81	4454.15	11283.1	2331.35	1512.53	390.5	533.64	3129.4	232.7	521.3	5300.84	3072.46	963.09	24.81	1220.03	1533.25	369.83
P06702	Protein S100-A9 GN=S100A9	6753.34	2473.53	118.44	128.5	88.51	118.04	0	316.1	3111.08	246.71	339.02	29.41	31.71	1299.38	52.72	45.69	1992.38	580.31	399.29	0	335.87	1112.15	641.76
P25815	Protein S100-P GN=S100P	60.44	0	0	0	0	0	0	67.24	73.29	0	0	9.74	0	0	0	0	184.16	0	0	0	0	0	0
Q9Y2Z0	Protein SGT1 homolog GN=SUGT1	0	0	6.27	13.34	18.31	14.22	0	0	0	0	0	0	13.53	9.52	11.59	20.55	0	0	0	0	12.32	0	0
Q5TEJ8	Protein THEMIS2 GN=THEMIS2	0	0	36.73	18.78	30.35	3.8	0	0	0	0	0	0	0	0	0	0	0	0	0	0	0	0	0
Q9Y2J8	Protein-arginine deiminase type-2 GN=PADI2	0	0	0	62.6	42.55	14.37	0	0	0	0	0	0	32.48	117.69	28.58	202.39	0	0	0	0	0	124.82	182.94
Q9UM07	Protein-arginine deiminase type-4 GN=PADI4	0	0	0	0	0	0	0	237.36	15.56	0	0	0	0	85.04	0	0	23.49	0	14.07	0	0	285.05	535.95
P21980	Protein-glutamine gamma-glutamyltransferase 2 GN=TGM2	688	1467.35	1459.87	615.06	858.51	341.55	0	393.69	0	131.16	154.12	651.92	148.23	202.73	198.91	236.12	265.96	65.51	288.37	89.3	1748.53	82.06	7.37
O43548	Protein-glutamine gamma-glutamyltransferase 5 GN=TGM5	520.01	410.86	0	0	0	0	0	0	728.48	20.77	27.64	4.51	0	0	0	0	128.87	138.49	55.46	0	0	0	0
Q08188	Protein-glutamine gamma-glutamyltransferase E GN=TGM3	2920.82	1844.67	174.45	199.89	343.41	130.62	0	245.12	4086.03	186.62	266	560.42	121.68	175.52	318.64	449.75	433.21	769	174.69	0	447.02	75.8	94.53
P22735	Protein-glutamine gamma-glutamyltransferase K GN=TGM1	2557.83	1704.92	286.46	257.01	214.63	304.3	0	190.52	3165.85	140.4	155.95	14.38	148.23	138.1	306.09	127.77	516.38	487.75	179.68	0	64.95	10.45	50.03
P00491	Purine nucleoside phosphorylase GN=PNP	411.11	283.69	34.34	15.43	42.17	4.52	0	26.98	300.15	36.69	33.64	14.18	3.84	2.65	6.31	14.51	143.95	60.88	14.9	0	24.63	278.58	120.64
P55786	Puromycin-sensitive aminopeptidase GN=NPEPPS	362.15	321.42	61.52	40.14	76.35	90.47	1.81	22.41	152.27	45.07	72.5	38.72	39.96	89.12	34.86	69.3	153.08	51.27	47.88	17.86	284.02	57.45	51.22
Q5VTE0	Putative elongation factor 1-alpha-like 3 GN=EEF1A1P5	3098.09	3116.37	1744.5	1032.42	1386.54	339.13	0	675.31	2377.13	589.34	1139.61	738.51	975.76	748.33	1226.28	1431.01	2293.98	530.47	436.26	0	0	0	0
Q8IZP2	Putative protein FAM10A4 GN=ST13P4	0	0	818.08	1026.93	1037.06	481.36	0	0	0	0	0	0	761.79	966.03	1293.87	564.23	0	0	0	0	23.44	0	0
Q92928	Putative Ras-related protein Rab-1C GN=RAB1C	436.43	503.09	0	0	0	0	0	43.68	621.12	81.76	169.25	46.08	0	0	0	0	493.53	111.43	36.97	0	13.39	0	0
O00764	Pyridoxal kinase GN=PDXK	0	0	70.15	39.32	51.66	9.14	0	0	0	12.83	22.48	22.71	33.26	18.03	16.99	27.09	53.47	9.26	0	7.22	0	67.8	31.05
P14618	Pyruvate kinase PKM GN=PKM	2777.31	3437.79	4397.97	5711.28	6229.93	6289.18	207.99	1160.95	2366.17	369.78	1017.05	491.8	4034.5	3911.74	6662.48	4844.98	3349.58	687.12	451.05	518.46	2309.16	1541.89	3441.17
P31150	Rab GDP dissociation inhibitor alpha GN=GDI1	0	54.36	1395.6	409.13	163.73	203.19	0	38.51	0	24.5	40.94	47.06	56.84	95.92	49.92	79.42	57.12	0	6.99	6.1	68.16	150.73	0
P50395	Rab GDP dissociation inhibitor beta GN=GDI2	255.78	317.23	400.32	278.97	249.96	194	10.68	38.79	194.99	52	115.53	75.65	230.73	283.69	87.67	429.3	315.31	66.93	51.57	75.91	395.15	544.2	297.64
P35241	Radixin GN=RDX	0	0	5.47	11.64	14.63	0	16.18	0	0	0	0	0	0	1.93	7.98	13.08	0	0	0	5.68	103.97	57.66	18.79
P46940	Ras GTPase-activating-like protein IQGAP1 GN=IQGAP1	568.12	533.84	17536.8	22021.4	26173.3	27140.2	12.03	60.06	94.87	15.28	121.52	130.06	18303.5	17551.8	27325.8	17069.9	165.42	2.97	4.68	37.21	921.19	145.76	138.44
P15153	Ras-related C3 botulinum toxin substrate 2 GN=RAC2	0	0	10.93	10.82	47.1	0	0	143.39	0	0	0	0	31.06	100	29.64	58.47	0	0	0	0	124.23	231.07	190.85
P61026	Ras-related protein Rab-10 GN=RAB10	436.43	503.09	155.17	36.19	23.74	31.3	5.01	43.68	621.12	81.76	169.25	46.08	0	8.57	6.48	25.76	493.53	111.43	36.97	29.02	118.79	58.09	97.2
P62491	Ras-related protein Rab-11A GN=RAB11A	0	0	11.11	0	24.58	0	0	0	0	0	0	0	3.31	39.19	0	31.18	0	0	0	0	43.96	0	47.17
Q15907	Ras-related protein Rab-11B GN=RAB11B	0	0	11.11	0	24.58	0	0	0	0	0	0	0	3.31	39.19	0	31.18	0	0	0	0	43.96	83.14	47.17
P62820	Ras-related protein Rab-1A GN=RAB1A	436.43	503.09	0	0	0	0	0	43.68	621.12	81.76	169.25	46.08	0	0	0	0	493.53	111.43	36.97	0	68.66	0	97.99
Q9H0U4	Ras-related protein Rab-1B GN=RAB1B	436.43	503.09	89.89	35.53	45.58	3.28	0	43.68	621.12	81.76	169.25	46.08	21.4	31.29	31.57	43.44	493.53	111.43	36.97	0	13.39	65.65	0
Q15286	Ras-related protein Rab-35 GN=RAB35	436.43	503.09	0	0	0	0	0	43.68	621.12	81.76	169.25	46.08	0	0	0	0	493.53	111.43	36.97	0	0	250.5	0
P51149	Ras-related protein Rab-7a GN=RAB7A	0	0	46	20.15	42.55	0	0	0	0	0	0	0	0	0	36.98	28.42	0	0	0	0	61.25	152.67	80
P61006	Ras-related protein Rab-8A GN=RAB8A	436.43	503.09	0	0	0	0	0	43.68	621.12	81.76	169.25	46.08	0	0	0	0	493.53	111.43	36.97	0	40.75	29.15	25.12
Q92930	Ras-related protein Rab-8B GN=RAB8B	436.43	503.09	0	15.65	0	0	0	43.68	621.12	81.76	169.25	46.08	0	20.75	0	0	493.53	111.43	36.97	0	0	9.19	56.16
P62834	Ras-related protein Rap-1A GN=RAP1A	0	0	112.02	103.24	163.73	62.41	0	0	0	0	0	0	63.03	108.85	101.39	108.35	0	0	0	0	0	0	134.48
P61224	Ras-related protein Rap-1b GN=RAP1B	0	0	112.02	103.24	163.73	62.41	0	0	0	0	0	0	63.03	108.85	101.39	108.35	0	0	0	0	0	63.27	134.48
P63244	Receptor of activated protein C kinase 1 GN=RACK1	220.33	170.49	1514.96	3393.82	4064.65	3807.37	0	15.35	110.64	7.42	34.42	19.12	5284.81	4884.58	6720.41	3863.72	144.4	14.03	9.61	0	350.69	54.21	0
P08575	Receptor-type tyrosine-protein phosphatase C GN=PTPRC	0	0	40.95	12.91	35.52	0	3.57	0	0	0	0	0	65.48	56.33	82.75	61.43	0	0	0	3.08	0	46.86	34.31
Q9NQC3	Reticulon-4 GN=RTN4	0	0	134.97	35.75	54.32	14.76	0	0	0	0	0	0	0	21.97	0	19.83	0	0	0	0	0	0	0
P00352	Retinal dehydrogenase 1 GN=ALDH1A1	267.6	276.7	2423.93	1131.27	1439.72	822.43	16.15	210.35	0	79.16	693.68	821.84	1090.48	1183.73	1139.38	1819.42	244.02	103.25	50.84	204.4	2716.65	591.7	61.81
P49788	Retinoic acid receptor responder protein 1 GN=RARRES1	0	0	0	0	31.76	0	0	0	0	0	0	0	46.02	28.5	56.29	84.12	0	0	0	0	166.95	132.16	0
Q8NFJ5	Retinoic acid-induced protein 3 GN=GPRC5A	107.21	107.89	96.41	106.54	41.41	0	20.1	39.94	57.07	91.29	266	67.64	3.98	0	8.05	0	181.42	212.9	192.25	0	0	0	0
P02753	Retinol-binding protein 4 GN=RBP4	147.73	278.1	0	0	0	0	601.26	1195.44	443.66	1097.78	552.86	452.58	0	0	0	0	153.54	344.27	212.58	112.87	218.07	95.45	28.18
P52565	Rho GDP-dissociation inhibitor 1 GN=ARHGDIA	1038.33	470.95	157	101.05	132.96	101.59	0	55.46	127.07	30.62	96.49	9.23	58.39	95.24	97.52	85.45	223	46.99	0	0	147.94	369.28	269.95
P52566	Rho GDP-dissociation inhibitor 2 GN=ARHGDIB	216.11	526.85	214.85	115.32	161.45	37.88	23.95	379.32	302.34	97.64	188.28	44.6	46.79	304.78	52.43	73.7	198.32	35.03	16.23	32.25	348.23	1526.78	3638.93
Q07960	Rho GTPase-activating protein 1 GN=ARHGAP1	0	0	149.66	99.95	72.18	96.76	0	0	0	0	0	0	23.97	17.14	6.16	21.57	0	0	0	0	0	35.64	0
Q8N392	Rho GTPase-activating protein 18 GN=ARHGAP18	0	0	2460.66	1400.36	1006.67	1204.62	0	0	0	0	0	0	174.01	104.09	184.43	208.52	0	0	0	13.2	34.08	24.4	0
Q9H1E1	Ribonuclease 7 GN=RNASE7	378.19	360.55	0	0	0	0	0	10.06	526.91	0	31.03	7.83	0	0	0	0	296.12	143.12	41.41	0	0	0	0
P13489	Ribonuclease inhibitor GN=RNH1	35.03	30.33	138.64	84.57	134.1	35.12	36.01	0	6.21	8.41	66.24	83.82	59.55	14.63	43.93	63.88	146.23	10.18	21.07	16.03	112.62	65.44	50.73
Q9P2E9	Ribosome-binding protein 1 GN=RRBP1	0	0	0	0	0	0	1.7	0	0	0	0	0	0	0	0	0	0	0	0	0	163.99	5.55	6.21
Q9Y265	RuvB-like 1 GN=RUVBL1	74.29	72.95	9.15	0	8.43	0	0	0	35.38	4.82	32.6	40.52	26.68	3.99	0	72.78	57.58	0	0	5.01	155.83	46.43	0
Q9Y230	RuvB-like 2 GN=RUVBL2	0	0	39.02	0	34.38	0	0	0	0	0	0	0	11.28	0	0	86.78	0	0	0	0	212.64	43.62	0
P31153	S-adenosylmethionine synthase isoform type-2 GN=MAT2A	0	0	0	27.13	0	9.19	0	0	0	0	0	0	25.78	0	33.6	0	0	0	0	0	0	0	0
P02810	Salivary acidic proline-rich phosphoprotein 1/2 GN=PRH1	0	0	14.97	11.53	9.27	7.4	0	0	0	0	0	0	4.86	22.59	1.16	55.5	0	0	0	0	0	0	0
Q86VB7	Scavenger receptor cysteine-rich type 1 protein M130 GN=CD163	0	112.22	151.5	127.95	120.8	94.34	718.37	0	0	123.07	284.25	290.83	128.9	98.64	307.05	129.81	181.87	186.55	61.37	75.91	132.62	27.21	0
P49908	Selenoprotein P GN=SELENOP	0	0	0	0	0	0	0	0	0	0	0	0	55.55	2.42	30.51	32.91	0	0	0	0	0	0	0
Q9NVA2	Septin-11 GN=SEPTIN11	0	0	176.29	31.91	17.89	22.16	0	0	0	0	0	0	4.29	4.73	0	0	0	0	0	0	51.87	26.35	0
Q15019	Septin-2 GN=SEPTIN2	0	0	73.54	23.45	49.76	0	0	0	0	0	0	0	11.99	6.1	11.01	20.24	0	0	0	0	91.13	17.81	0
Q16181	Septin-7 GN=SEPTIN7	0	0	22.68	10.49	75.97	0	0	0	0	0	0	0	0	0	0	6.82	0	0	0	0	225.98	0	0
Q9UHD8	Septin-9 GN=SEPTIN9	0	0	242.39	150.47	233.24	150.94	0	0	0	0	0	0	180.46	246.27	287.74	310.73	0	0	0	0	109.66	0	0
P07477	Serine protease 1 GN=PRSS1	0	0	927.34	486.56	252.24	503.13	0	0	0	0	0	0	135.34	35.99	31.19	146.17	0	0	0	0	0	0	0
Q92743	Serine protease HTRA1 GN=HTRA1	0	0	0	16.26	31.26	26.85	0	0	3.7	0	30.77	0	25.78	47.28	33.22	20.44	2.86	0	0	0	622.36	85.52	45.59
Q13177	Serine/threonine-protein kinase PAK 2 GN=PAK2	0	0	58.58	41.52	62.3	44.51	0	0	0	0	0	0	0	32.52	0	12.67	0	0	0	0	0	0	0
P30153	Serine/threonine-protein phosphatase 2A 65 kDa regulatory subunit A alpha isoform GN=PPP2R1A	0	0	0	0	15.99	0	2.64	0	0	0	0	0	19.08	7.21	13.81	23.61	0	0	0	0	0	0	0
Q15257	Serine/threonine-protein phosphatase 2A activator GN=PTPA	0	0	29.01	43.77	68	57.57	0	0	0	0	0	0	45.11	88.44	70.49	64.19	0	0	0	0	0	35.2	0
P67775	Serine/threonine-protein phosphatase 2A catalytic subunit alpha isoform GN=PPP2CA	0	0	100.08	72.49	100.29	98.69	0	0	0	0	0	0	28.49	21.16	25.49	19.11	0	0	0	0	0	0	0
P62714	Serine/threonine-protein phosphatase 2A catalytic subunit beta isoform GN=PPP2CB	0	0	100.08	72.49	100.29	98.69	0	0	0	0	0	0	28.49	21.16	25.49	19.11	0	0	0	0	11.83	65.21	74.16
Q9BRF8	Serine/threonine-protein phosphatase CPPED1 GN=CPPED1	0	0	2.06	1.45	15.84	0.59	0	0	0	0	0	0	5.83	60.68	4.36	16.66	0	0	0	0	0	152.46	41.23
P62140	Serine/threonine-protein phosphatase PP1-beta catalytic subunit GN=PPP1CB	0	0	24.51	9.56	10.52	3.35	0	0	0	0	0	0	0	0	0	12.06	0	0	0	0	79.03	99.12	100.86
P04278	Sex hormone-binding globulin GN=SHBG	0	0	5.99	0	0	0	100.33	0	0	0	0	0	18.3	0	0	0	0	0	0	3.57	0	0	14.84
P10768	S-formylglutathione hydrolase GN=ESD	466.82	363.34	123.03	79.63	118.14	48.86	0	0	479.81	12.88	28.95	0	44.47	26.74	77.05	79.83	161.77	53.05	0	0	0	106.25	0
Q8NEX9	Short-chain dehydrogenase/reductase family 9C member 7 GN=SDR9C7	401.82	245.96	0	0	0	0	0	0	280.44	13.46	24.83	5.67	0	0	0	0	45.06	65.15	14.6	0	0	0	0
Q9NR45	Sialic acid synthase GN=NANS	0	0	124.87	87.32	91.55	34.69	0	0	0	0	0	0	28.87	16.8	0	79.63	0	0	0	0	259.32	74.29	0
Q9Y3R4	Sialidase-2 GN=NEU2	48.79	32.56	0	0	0	0	0	4.28	90.81	3.26	3.26	0	0	0	0	0	36.01	15.49	8.02	0	0	0	0
P42224	Signal transducer and activator of transcription 1-alpha/beta GN=STAT1	0	56.18	797.88	851.2	755.95	706.32	1.23	0	0	28.77	26.6	12.01	186.9	287.09	256.84	210.56	33.72	0	0	0	0	0	0
Q5TFQ8	Signal-regulatory protein beta-1 isoform 3 GN=SIRPB1	0	0	68.95	65.9	101.05	41.46	0	0	0	0	0	0	38.15	86.4	54.17	47.33	0	0	0	0	0	0	0
Q5T750	Skin-specific protein 32 GN=XP32	8526.09	12675.1	0	0	0	0	0	600.59	21142.2	782.89	675.42	85.94	0	0	0	0	3605.49	2150.37	1783.85	0	40.01	113.16	520.13
P22532	Small proline-rich protein 2D GN=SPRR2D	427.15	830.1	0	0	0	0	0	25.78	1643.18	70.49	48.77	8.9	0	0	0	0	265.5	113.57	90.21	0	0	0	0
P22531	Small proline-rich protein 2E GN=SPRR2E	597.67	1053.7	0	0	0	0	0	109.2	1763.68	62.69	69.89	16.99	0	0	0	0	260.93	242.45	148.07	0	0	0	0
Q9BYE4	Small proline-rich protein 2G GN=SPRR2G	0	870.63	0	0	0	0	0	0	685.75	0	0	0	0	0	0	0	148.06	40.23	73.02	0	0	0	0
Q9UBC9	Small proline-rich protein 3 GN=SPRR3	0	0	0	0	4.82	17.66	0	0	0	0	0	0	18.69	127.9	9.47	181.94	0	0	0	0	207.45	0	0
P05023	Sodium/potassium-transporting ATPase subunit alpha-1 GN=ATP1A1	0	0	101	69.74	113.2	27.04	0	0	0	0	53.98	0	27.33	21.09	0	0	19.51	0	0	0	3704.52	92.65	0
O95436	Sodium-dependent phosphate transport protein 2B GN=SLC34A2	11.99	19.7	16.8	46.95	26.63	0	8.74	25.78	13.69	33.22	66.5	18.95	77.85	99.32	159.32	96.9	355.52	24.85	22.74	24.66	355.64	85.73	0
Q16348	Solute carrier family 15 member 2 GN=SLC15A2	0	0	30.57	18.29	4.9	0	0	0	0	0	0	0	17.79	12.11	0	29.85	0	0	0	0	38.28	208.39	0
Q00796	Sorbitol dehydrogenase GN=SORD	70.15	45.84	145.99	25.15	47.86	39.43	0	0	0	12.51	87.88	45.09	27.84	3.16	11.88	115.5	58.04	0	58.97	0	266.73	25.92	0
O60749	Sorting nexin-2 GN=SNX2	0	0	544.47	746.86	748.35	305.75	0	0	0	0	0	0	543.95	572.14	897.02	402.73	0	0	0	0	0	0	0
P02549	Spectrin alpha chain, erythrocytic 1 GN=SPTA1	15.53	0	0	0	0	0	0	23.45	0	0	120.74	27.12	0	0	0	0	0	0	0	1.47	0	0	0
Q13813	Spectrin alpha chain, non-erythrocytic 1 GN=SPTAN1	0	0	0	0	0	0	4.25	0	0	0	0	0	22.3	34.36	0	8.16	0	0	0	1.82	82.74	8.25	50.23
P11277	Spectrin beta chain, erythrocytic GN=SPTB	73.95	135.14	0	0	0	0	0	0	71.75	17.07	88.67	0	0	0	0	0	158.57	16.16	3.7	3.6	0	0	4.64
Q01082	Spectrin beta chain, non-erythrocytic 1 GN=SPTBN1	0	0	213.01	156.51	87.37	194.48	8.01	0	0	0	0	0	45.11	41.43	21.44	33.42	0	0	0	1.49	138.79	19.24	0
Q13838	Spliceosome RNA helicase DDX39B GN=DDX39B	0	0	127.62	46.9	90.41	2.34	0	0	0	0	0	0	58.13	43.95	43.16	93.32	0	0	0	0	242.53	76.67	1137.16
P27105	Stomatin GN=STOM	71.92	29.49	75.01	86.22	72.94	38.22	3.46	525.88	589.35	42.76	128.04	67.81	47.56	253.07	31.77	31.18	196.95	0	27.91	45.89	637.18	436.22	411.35
P38646	Stress-70 protein, mitochondrial GN=HSPA9	0	0	71.16	14.28	19.41	0	0	0	0	0	0	0	20.37	17.01	33.7	32.81	0	0	0	0	1597.89	34.55	0
P31948	Stress-induced-phosphoprotein 1 GN=STIP1	0	0	229.54	154.86	169.42	52.25	0	0	0	0	0	0	157.26	228.58	197.94	159.46	0	0	0	16.99	23.12	68.89	89
O00391	Sulfhydryl oxidase 1 GN=QSOX1	72.09	71.27	680.35	977.51	1314.36	778.89	1632.51	0	81.94	85.22	102.23	78.26	3248.22	1170.12	1081.45	1523	146.69	90.07	59.34	209.87	442.07	416.79	98.89
P50225	Sulfotransferase 1A1 GN=SULT1A1	0	0	19.92	14.33	15.12	14.32	0	0	0	0	0	0	40.47	28.3	79.37	77.38	0	0	0	0	0	0	0
P50226	Sulfotransferase 1A2 GN=SULT1A2	0	0	90.07	82.92	41.41	55.64	0	0	0	0	0	0	24.1	0	0	0	0	0	0	0	0	0	0
P00441	Superoxide dismutase [Cu-Zn] GN=SOD1	96.24	0	0	0	0	0	0	50.86	10.6	0	43.29	82.02	0	0	0	0	22.62	10.25	0	0	0	0	0
Q6UWP8	Suprabasin GN=SBSN	1350.67	789.57	123.95	39.59	24.01	33.72	0	72.99	2103.27	62.98	70.93	25.33	3.98	4.26	0	7.73	301.6	761.88	120.71	0	119.78	2.93	43.21
Q9UGT4	Sushi domain-containing protein 2 GN=SUSD2	0	0	569.26	496.99	372.66	317.85	0	0	0	0	0	0	100.93	104.77	102.35	120.61	0	0	0	0	0	0	0
Q99536	Synaptic vesicle membrane protein VAT-1 homolog GN=VAT1	0	0	179.04	174.63	268.57	72.08	0	0	0	0	0	0	161.12	119.05	154.49	92.71	0	0	0	0	57.05	83.79	81.58
Q15833	Syntaxin-binding protein 2 GN=STXBP2	0	0	14.42	4.82	26.74	1.34	0	0	0	0	0	0	0	6.02	0	0	0	0	0	0	33.59	49.89	25.71
O00560	Syntenin-1 GN=SDCBP	0	0	47.65	31.63	22.3	2.82	0	0	0	0	0	0	1.83	2.01	1.67	6.82	0	0	0	0	0	0	0
Q9Y490	Talin-1 GN=TLN1	297.99	346.57	405.83	291.6	213.11	157.23	3.74	49.14	189.51	11.96	34.94	11.01	91.65	51.77	101.39	76.87	155.37	2.1	10.22	15.28	177.32	38.23	71.49
P17987	T-complex protein 1 subunit alpha GN=TCP1	0	0	35.44	34.6	33.73	6.14	0	0	0	0	0	0	24.1	27.62	33.7	53.46	0	0	0	0	47.91	32.82	20.86
P78371	T-complex protein 1 subunit beta GN=CCT2	0	0	1579.23	1175.21	566.01	1175.59	0	0	0	0	0	0	344.16	259.88	380.44	442.59	0	0	0	0	59.52	0	0
P50991	T-complex protein 1 subunit delta GN=CCT4	62.47	0	50.77	31.58	52.04	20.03	0	7.85	226.76	0	40.16	37.25	40.35	9.52	7.47	56.32	18.28	0	16.14	0	71.37	31.96	30.85
P48643	T-complex protein 1 subunit epsilon GN=CCT5	22.45	61.77	1166.06	658.99	547.02	337.2	0	13.3	0	9.45	60.5	43.95	87.01	40.55	74.54	90.97	43.82	7.05	0	30.01	88.41	32.82	19.28
Q99832	T-complex protein 1 subunit eta GN=CCT7	57.4	122.56	24.24	0	0	67.25	0	24.2	30.34	17.19	65.2	46.08	11.34	0	26.17	47.33	69.92	8.19	0	0	56.55	27.21	34.9
P49368	T-complex protein 1 subunit gamma GN=CCT3	0	0	98.24	56.01	33.24	39.53	0	0	0	0	0	0	181.75	136.74	112.97	125.72	0	0	0	0	67.92	30.67	0
P50990	T-complex protein 1 subunit theta GN=CCT8	0	0	74.74	79.08	102.19	79.34	0	0	0	0	0	0	86.23	55.58	13.42	132.88	0	0	0	0	123.98	51.61	61.81
P40227	T-complex protein 1 subunit zeta GN=CCT6A	0	24.46	3599.18	4223.06	5850.06	4165.37	0	13.97	0	0	25.79	8.89	4318.08	3530.77	4123.01	3178.88	20.66	0.25	0	5.97	126.2	20.17	180.95
P24821	Tenascin GN=TNC	0	0	295.65	114.77	63.82	145.13	54.01	70.98	0	37.84	40.42	28.43	39.7	159.19	64.11	51.21	284.69	7.8	0	13.59	0	153.54	19.28
Q9UGI8	Testin GN=TES	0	0	56466.7	23833.6	12042	29123.7	0	0	0	0	0	0	4885.23	4843.76	5899.67	5325.39	0	0	0	0	44.95	0	0
P10599	Thioredoxin GN=TXN	1899.38	1039.72	0	0	0	0	0	15.06	3319.22	63.56	69.37	15.95	0	0	0	0	417.67	434.35	59.89	0	66.43	106.25	143.38
Q16881	Thioredoxin reductase 1, cytoplasmic GN=TXNRD1	164.61	233.38	80.52	7.47	45.58	33.19	29.36	114.37	128.17	46.51	196.63	71.56	235.88	240.83	60.45	124.7	213.86	157.01	33.46	22.35	115.33	150.31	77.72
P30048	Thioredoxin-dependent peroxide reductase, mitochondrial GN=PRDX3	0	0	35.53	3.48	0	0	0	0	0	0	0	0	2.58	13.33	0	0	0	0	0	0	36.8	123.31	51.42
O43396	Thioredoxin-like protein 1 GN=TXNL1	0	0	28.65	0	0	0	0	0	0	0	0	0	0	0	0	33.32	0	0	0	0	149.41	20.26	0
P07996	Thrombospondin-1 GN=THBS1	0	0	0	0	0	0	13.23	0	21.03	88.98	26.86	0	0	0	0	0	6.58	0	0	0	93.36	13.87	0
P19971	Thymidine phosphorylase GN=TYMP	0	0	181.8	181.77	282.63	97.24	63.8	0	0	0	0	0	233.3	283.69	539.76	334.24	0	0	0	0	15.27	0	0
Q9UDY2	Tight junction protein ZO-2 GN=TJP2	0	0	0	34.82	68	15.29	0	0	0	0	0	0	0	24.7	39.49	29.13	0	0	0	0.81	21.19	0	0
P04066	Tissue alpha-L-fucosidase GN=FUCA1	0	0	73.91	19	0	18.63	0	0	0	0	0	0	0	4.95	0	0	0	0	0	0	142.25	146.41	0
Q9H0E2	Toll-interacting protein GN=TOLLIP	64.92	84.97	0	0	0	0	0	0	84.57	11.5	0	0	0	0	0	0	82.25	24.17	13.09	0	0	13.3	0
P37837	Transaldolase GN=TALDO1	132.53	143.94	117.52	35.64	93.83	4.7	0	17.16	196.09	10.31	19.95	18.14	16.5	263.96	19.41	85.04	111.04	13.28	0	0	59.52	215.96	77.62
P20061	Transcobalamin-1 GN=TCN1	14.44	0	32.96	28.39	40.27	23.03	0	0	0	0	18.91	0	0	205.45	0	150.26	0	0	0	0	427.26	0	0
P02786	Transferrin receptor protein 1 GN=TFRC	0	46.82	486.62	1131.27	847.12	774.05	11.22	0	0	44.2	0	0	532.35	289.81	565.83	439.52	110.59	15.38	38.63	51.35	163.74	31.96	0
Q15582	Transforming growth factor-beta-induced protein ig-h3 GN=TGFBI	35.29	148.13	110.18	113.68	94.59	60.96	133.19	994.28	4.06	143.58	435.5	37.09	237.17	159.19	165.11	211.58	217.06	135.64	147.51	191.5	0	60.47	0
P61586	Transforming protein RhoA GN=RHOA	0	0	29.84	16.42	134.48	21.63	0	0	0	0	0	0	37.38	66.6	16.99	44.57	0	0	0	0	58.53	65	76.93
P55072	Transitional endoplasmic reticulum ATPase GN=VCP	979.23	860.85	110.18	154.31	182.34	20.08	0	103.16	472.14	57.78	254.78	126.79	458.88	1102.09	408.44	597.96	340.9	157.01	36.05	37.46	2593.16	181.84	161.18
P29401	Transketolase GN=TKT	2802.63	1970.44	945.7	510.17	653.38	115.62	160.62	1232.79	2344.27	442	432.9	196.07	208.81	1551.09	158.35	224.87	1412.03	605.24	262.49	550.7	1946.11	4470.19	1334.94
Q7Z404	Transmembrane channel-like protein 4 GN=TMC4	0	0	22.77	0	0	19.45	0	0	0	0	0	0	0	97.96	16.9	40.89	0	0	0	0	390.21	171.03	0
Q6UXY8	Transmembrane channel-like protein 5 GN=TMC5	0	0	100.08	20.15	4.94	0	0	0	0	0	0	0	0	88.44	0	30.87	0	0	0	27.28	624.82	88.75	0
P02766	Transthyretin GN=TTR	32.58	24.88	17.9	130.7	237.42	358	714.88	21.9	7.79	60.67	153.6	767.92	1160.08	678.94	1651.14	572.4	58.95	121.76	136.05	69.96	0	0	0
P40939	Trifunctional enzyme subunit alpha, mitochondrial GN=HADHA	0	0	113.85	0	55.08	5.71	0	0	0	0	0	0	25.14	18.16	37.56	36.29	0	0	0	0	187.2	21.81	0
P55084	Trifunctional enzyme subunit beta, mitochondrial GN=HADHB	0	0	78.32	8.9	0	9.72	0	0	0	0	0	0	0	0	0	0	0	0	0	0	134.59	31.74	0
P22102	Trifunctional purine biosynthetic protein adenosine-3 GN=GART	0	0	354.41	376.73	398.87	191.58	0	0	0	0	0	0	92.16	84.36	229.81	93.73	0	0	0	0	23.83	0	0
Q3LXA3	Triokinase/FMN cyclase GN=TKFC	0	0	0	0	0	28.49	0	0	0	0	0	0	0	0	19.12	24.63	0	0	0	0	21.93	0	0
P60174	Triosephosphate isomerase GN=TPI1	655.07	557.59	19.74	6.1	0	4.84	0	58.91	728.48	13.12	28.95	24.67	0	53.27	0	16.25	394.36	144.19	40.48	0	62.98	47.94	36.3
Q14142	Tripartite motif-containing protein 14 GN=TRIM14	3199.39	606.51	0	0	0	0	0	0	147.89	182.29	112.66	33.33	0	0	0	0	237.62	333.24	0	0	0	0	0
O14773	Tripeptidyl-peptidase 1 GN=TPP1	294.61	59.81	515.09	113.68	47.86	53.7	0	0	202.66	0	0	0	9.96	0	10.24	25.14	21.61	22.96	0	0	0	0	0
P29144	Tripeptidyl-peptidase 2 GN=TPP2	0	0	0	0	0	0	3.37	0	0	0	0	0	0	0	0	0	0	0	0	4.54	160.28	5.23	0
P06753	Tropomyosin alpha-3 chain GN=TPM3	779.17	349.37	0	0	0	0	0	0	578.4	30.91	68.32	32.19	0	0	0	0	305.26	150.6	42.52	0	0	0	22.65
P23381	Tryptophan--tRNA ligase, cytoplasmic GN=WARS1	114.81	303.25	252.49	262.5	324.79	136.91	422.98	69.54	0	225.05	477.23	151.95	329.98	304.1	636.32	315.84	217.97	92.92	56.94	26.79	121.51	267.78	80.68
Q71U36	Tubulin alpha-1A chain GN=TUBA1A	1055.21	1266.11	31.31	19.61	41.03	18.38	20.1	102.88	268.39	134.33	534.6	359.45	76.05	104.77	17.19	213.63	877.38	185.49	68.95	285.27	4099.67	1315.14	344.12
P68363	Tubulin alpha-1B chain GN=TUBA1B	0	0	61.15	52.77	70.66	15.14	59.43	0	0	0	0	0	88.29	53.47	82.85	99.76	0	0	0	0	0	0	0
P68366	Tubulin alpha-4A chain GN=TUBA4A	342.73	202.63	0	0	0	0	0	59.48	23.99	33.22	72.24	33.33	0	32.86	0	0	164.51	41.65	5.58	0	47.17	224.59	132.5
P07437	Tubulin beta chain GN=TUBB	0	31.02	192.81	172.99	228.68	51.76	60.3	37.64	0	5.75	0	0	248.77	269.4	224.98	220.78	38.84	15.17	0	44.9	40.01	78.82	56.67
Q13885	Tubulin beta-2A chain GN=TUBB2A	243.96	106.63	0	0	0	0	0	0	57.73	20.74	15.65	21.08	0	0	0	0	76.31	16.95	13.7	0	18.37	0	0
Q9BVA1	Tubulin beta-2B chain GN=TUBB2B	243.96	106.63	0	0	0	0	0	0	57.73	20.74	15.65	21.08	0	0	0	0	76.31	16.95	13.7	0	0	0	0
P68371	Tubulin beta-4B chain GN=TUBB4B	224.55	212.42	760.23	735.88	365.06	239.96	30.59	65.52	61.56	72.51	276.43	245.08	407.32	276.88	226.91	580.58	262.3	57.32	25.51	76.4	550.74	842.21	121.63
Q3ZCM7	Tubulin beta-8 chain GN=TUBB8	0	0	0	0	0	0	0	0	0	0	109.27	43.95	0	0	0	0	86.37	0	0	0	0	140.8	0
Q6IBS0	Twinfilin-2 GN=TWF2	0	0	45.72	18.78	39.51	8.61	0	0	0	0	0	0	16.37	39.05	0	81.57	0	0	0	0	0	61.77	15.33
P08631	Tyrosine-protein kinase HCK GN=HCK	0	0	157.92	69.19	56.22	49.83	0	0	0	0	0	0	0	0	14.39	25.66	0	0	0	8.88	0	0	0
P29350	Tyrosine-protein phosphatase non-receptor type 6 GN=PTPN6	108.9	198.44	973.25	1191.68	1014.26	633.76	0	0	0	11.73	25.63	5.07	966.73	707.52	1255.25	656.22	86.82	0	24.03	12.43	71.13	82.49	127.56
Q96DE0	U8 snoRNA-decapping enzyme GN=NUDT16	345.26	238.97	0	0	0	0	0	0	202.66	9.33	9.41	0	0	0	0	0	70.83	17.41	0	0	0	4.49	0
P45974	Ubiquitin carboxyl-terminal hydrolase 5 GN=USP5	0	0	7.35	0	8.43	20.27	0	0	0	55.18	0	486.9	33	69.39	0	48.96	0	0	761.6	0	67.17	0	14.93
Q5VVQ6	Ubiquitin thioesterase OTU1 GN=YOD1	95.39	93.91	0	0	0	0	0	0	74.71	0	4.82	0	0	0	0	0	35.19	33.43	0	0	0	0	8.37
Q96FW1	Ubiquitin thioesterase OTUB1 GN=OTUB1	0	0	0	0	13.3	10.59	0	0	0	0	0	0	0	7.42	0	32.5	0	0	0	0	0	0	0
P62979	Ubiquitin-40S ribosomal protein S27a GN=RPS27A	5698.13	4262.3	0	0	0	0	0	727.03	5093.85	418.89	1288.26	583.29	0	0	0	0	2910.89	1231.83	667.33	0	0	0	0
P62987	Ubiquitin-60S ribosomal protein L40 GN=UBA52	5698.13	4262.3	1340.51	922.59	869.91	566.03	0	727.03	5093.85	418.89	1288.26	583.29	665.11	952.42	883.5	639.87	2910.89	1231.83	667.33	0	0	0	0
P61088	Ubiquitin-conjugating enzyme E2 N GN=UBE2N	0	0	0	0	24.65	21.92	0	0	0	0	0	0	45.76	0	23.17	53.05	0	0	0	0	0	0	0
P22314	Ubiquitin-like modifier-activating enzyme 1 GN=UBA1	233.83	268.32	530.69	272.93	264.39	258.82	7.45	31.04	0	76.84	266	148.52	339	171.44	180.56	292.33	221.17	29.44	17.8	23.19	553.21	145.76	113.71
Q14376	UDP-glucose 4-epimerase GN=GALE	0	0	145.07	256.46	224.13	256.4	0	0	0	0	0	0	146.94	174.16	231.74	131.86	0	0	0	0	0	0	0
O60701	UDP-glucose 6-dehydrogenase GN=UGDH	105.52	146.74	123.03	96.65	65.34	72.57	0	0	16.32	0	60.5	47.22	21.14	30.89	27.52	72.16	68.55	0	0	0	390.21	35.41	0
Q9NYU2	UDP-glucose:glycoprotein glucosyltransferase 1 GN=UGGT1	0	0	0	0	0	0	3.37	0	0	0	0	0	0	0	0	0	0	0	0	2.51	110.88	13.54	0
P30085	UMP-CMP kinase GN=CMPK1	0	0	13.68	7.41	22.11	0	0	0	0	0	0	0	7.94	6.11	6.32	20.03	0	0	0	0	100.76	35.2	0
O43795	Unconventional myosin-Ib GN=MYO1B	0	0	0	10.32	26.55	8.27	0	0	0	0	0	0	86.75	43.06	119.73	49.17	0	0	0	0	266.73	84.66	0
O94832	Unconventional myosin-Id GN=MYO1D	0	0	6.89	23.23	31.8	11.47	0	0	0	0	0	0	36.22	54.7	0	105.28	0	0	0	0	501.35	55.72	0
O00160	Unconventional myosin-If GN=MYO1F	0	0	20.47	7.25	24.12	0	0	0	0	0	0	0	6.48	25.44	6.83	0	0	0	0	0	4766.49	27	67.63
Q16851	UTP--glucose-1-phosphate uridylyltransferase GN=UGP2	0	62.75	353.49	262.5	351.38	280.11	112.21	48.85	56.53	44.49	143.69	94.44	870.06	625.88	367.88	965.93	154	0	0	25.06	284.02	117.91	111.74
O75436	Vacuolar protein sorting-associated protein 26A GN=VPS26A	0	0	112.93	23.61	62.68	0	0	0	0	0	0	0	0	0	0	0	0	0	0	0	52.11	55.93	43.31
Q96QK1	Vacuolar protein sorting-associated protein 35 GN=VPS35	0	0	197.4	91.16	154.99	33.67	0	0	0	0	0	0	0	11.84	10.04	8.6	0	0	0	0	73.34	47.72	51.82
P26640	Valine--tRNA ligase GN=VARS1	0	0	26.9	0	11.62	0	0	0	0	0	0	0	0	0	0	3.86	0	0	0	2.16	75.82	4.26	0
P50552	Vasodilator-stimulated phosphoprotein GN=VASP	134.22	222.2	277.28	121.36	148.53	19.16	0	0	55.32	22.53	36.25	25.98	16.89	12.38	25.78	24.22	111.96	22.64	9.59	0	0	187.45	147.34
Q9NZ01	Very-long-chain enoyl-CoA reductase GN=TECR	281.11	271.11	0	0	0	0	0	0	359.31	11.01	22.43	0	0	0	0	0	80.88	62.3	0	0	0	0	0
P08670	Vimentin GN=VIM	186.56	90	875	436.03	378.35	350.74	0	165.81	105.49	0	12.26	0	413.76	200.69	448.99	341.4	45.7	19.47	0	0.92	27.17	6.5	11.57
P18206	Vinculin GN=VCL	151.11	119.9	107.42	145.53	199.05	198.83	21.32	20.55	198.28	62.98	74.58	6.57	101.57	78.92	109.11	103.24	114.7	26.03	4.77	32	125.71	10.28	18.09
P02774	Vitamin D-binding protein GN=GC	656.76	557.59	3305.36	1911.08	1515.7	2336.67	5400.91	2373.63	422.84	4680.03	868.4	1682.89	1546.77	1972.88	1554.58	1124.36	621.48	1573.61	1885.52	769	27.41	1548.38	1918.35
P07225	Vitamin K-dependent protein S GN=PROS1	32.75	95.17	954.88	587.6	482.44	686.97	15.8	200.29	7.68	424.67	152.56	110.94	195.92	110.89	233.67	183.99	196.95	150.95	118.68	0	0	67.8	42.82
P04004	Vitronectin GN=VTN	2372.11	204.03	5766.03	8457.09	11244.3	8514.58	363.56	236.79	85.99	2418.01	352.05	772.82	9229.08	8707.88	13131.8	8207.85	125.21	982.62	234.77	54.57	0	0	104.81
P21796	Voltage-dependent anion-selective channel protein 1 GN=VDAC1	1207.16	262.73	62.62	0	0	0	0	0	235.52	7.74	19.77	0	0	0	0	0	132.98	50.2	29.21	0	115.83	81.41	512.22
P45880	Voltage-dependent anion-selective channel protein 2 GN=VDAC2	0	0	42.42	0	0	4	0	0	0	0	0	0	0	29.05	0	0	0	0	0	0	199.06	0	0
Q9Y279	V-set and immunoglobulin domain-containing protein 4 GN=VSIG4	0	0	51.23	68.1	20.48	28.11	35.48	0	0	0	0	0	0	0	0	6.98	0	0	0	0	0	0	0
P38606	V-type proton ATPase catalytic subunit A GN=ATP6V1A	60.27	108.44	427.86	107.64	121.18	13.35	11.62	40.23	33.3	15.46	26	32.19	26.55	0	27.71	24.63	125.67	0	15.49	13.67	71.87	53.99	52.01
P21281	V-type proton ATPase subunit B, brain isoform GN=ATP6V1B2	0	0	156.09	64.8	88.51	39.14	0	16.64	0	0	0	0	31.71	58.1	63.44	30.77	29.52	0	0	0	0	36.28	0
O75083	WD repeat-containing protein 1 GN=WDR1	378.19	564.58	253.41	176.83	222.23	42.43	0	214.66	177.46	51.42	320.76	99.5	299.04	144.9	328.3	725.73	320.79	37.38	118.49	134.21	1148.41	393.03	598.24
Q9NQW7	Xaa-Pro aminopeptidase 1 GN=XPNPEP1	0	0	65.28	60.41	61.54	61.44	0	0	0	0	0	0	54.01	11.7	24.43	45.28	0	0	0	0	88.17	8.07	0
P12955	Xaa-Pro dipeptidase GN=PEPD	213.57	237.57	227.7	28.94	98.01	20.46	20.97	41.09	224.57	34.38	92.58	38.89	12.84	43.4	13.13	21.36	162.22	66.22	76.71	27.54	95.08	45.35	0
P13010	X-ray repair cross-complementing protein 5 GN=XRCC5	0	0	32.96	41.35	74.84	39.96	5.85	0	0	0	0	0	84.17	67.69	45.38	78.91	0	0	0	0	162.5	49.89	39.85
P12956	X-ray repair cross-complementing protein 6 GN=XRCC6	0	0	10.1	0	0	0	7.74	0	0	0	36.77	23.2	11.43	28.03	0	40.07	0	0	0	0	172.13	63.71	76.14
Q96DA0	Zymogen granule protein 16 homolog B GN=ZG16B	456.69	183.07	422.35	180.13	131.06	306.72	0	104.89	2661.95	31.49	602.4	97.87	68.19	1306.18	20.57	1574.11	1014.47	75.48	31.61	0	901.43	4211.05	807.88
Q15942	Zyxin GN=ZYX	0	0	96.41	69.19	112.06	6.92	0	0	0	0	0	0	0	6.01	14.77	2.39	0	0	0	0	0	19.18	58.15
